# Supplementary material for: Intracellular morphogenesis of diatom silica is guided by local variations in membrane curvature
Source: Nat Commun. 2024 Sep 10;15:7888. doi: 10.1038/s41467-024-52211-x (PMC11385223; doi:10.1038/s41467-024-52211-x)
Supplement: Supplementary file 9 — Source data [file 41467_2024_52211_MOESM9_ESM.xlsx]

## Sheet: Fig. 3A & S3 & S6
	center				periphery
dataset	Silica volume (nm3/nm2)	Silica-free volume (nm3/nm2)		dataset	Silica volume (nm3/nm2)	Silica-free volume (nm3/nm2)
4	4.77146	11.3192		1	1.73977	9.87237
7	7.44848	11.1757		9	4.71959	14.0325
11	17.3289	9.71082		10	7.33163	8.49201
18	21.8764	8.96882		12	8.53569	15.2842
25	24.7295	9.16883		10	9.55257	6.99956
20	25.7731	10.2352		15	22.9911	15.5797
32	32.237	27.5107		31	31.7386	18.567

## Sheet: Fig. 4D
data	Membrane	Distance	Pixels	stage
D19	dSDV	55.6502	1	III
D19	dSDV	55.9485	1	III
D19	dSDV	56.2468	0	III
D19	dSDV	56.5451	0	III
D19	dSDV	56.8434	0	III
D19	dSDV	57.1417	3	III
D19	dSDV	57.44	1	III
D19	dSDV	57.7383	3	III
D19	dSDV	58.0366	3	III
D19	dSDV	58.3349	0	III
D19	dSDV	58.6332	2	III
D19	dSDV	58.9315	1	III
D19	dSDV	59.2298	0	III
D19	dSDV	59.5281	2	III
D19	dSDV	59.8264	1	III
D19	dSDV	60.1247	0	III
D19	dSDV	60.423	1	III
D19	dSDV	60.7213	1	III
D19	dSDV	61.0196	1	III
D19	dSDV	61.3179	0	III
D19	dSDV	61.6162	2	III
D19	dSDV	61.9145	1	III
D19	dSDV	62.2128	1	III
D19	dSDV	62.5111	5	III
D19	dSDV	62.8094	0	III
D19	dSDV	63.1077	0	III
D19	dSDV	63.406	2	III
D19	dSDV	63.7043	2	III
D19	dSDV	64.0026	1	III
D19	dSDV	64.3009	1	III
D19	dSDV	64.5992	0	III
D19	dSDV	64.8975	1	III
D19	dSDV	65.1958	0	III
D19	dSDV	65.4941	2	III
D19	dSDV	65.7924	1	III
D19	dSDV	66.0907	1	III
D19	dSDV	66.389	0	III
D19	dSDV	66.6873	1	III
D19	dSDV	66.9856	2	III
D19	dSDV	67.2839	1	III
D19	dSDV	67.5822	1	III
D19	dSDV	67.8805	2	III
D19	dSDV	68.1788	1	III
D19	dSDV	68.4771	2	III
D19	dSDV	68.7754	4	III
D19	dSDV	69.0737	5	III
D19	dSDV	69.372	2	III
D19	dSDV	69.6703	4	III
D19	dSDV	69.9686	2	III
D19	dSDV	70.2669	2	III
D19	dSDV	70.5652	4	III
D19	dSDV	70.8635	4	III
D19	dSDV	71.1618	4	III
D19	dSDV	71.4601	4	III
D19	dSDV	71.7584	2	III
D19	dSDV	72.0567	4	III
D19	dSDV	72.355	5	III
D19	dSDV	72.6533	4	III
D19	dSDV	72.9516	5	III
D19	dSDV	73.2499	4	III
D19	dSDV	73.5482	4	III
D19	dSDV	73.8465	3	III
D19	dSDV	74.1448	5	III
D19	dSDV	74.4431	5	III
D19	dSDV	74.7414	13	III
D19	dSDV	75.0397	8	III
D19	dSDV	75.338	7	III
D19	dSDV	75.6363	3	III
D19	dSDV	75.9346	3	III
D19	dSDV	76.2329	10	III
D19	dSDV	76.5312	6	III
D19	dSDV	76.8295	9	III
D19	dSDV	77.1278	7	III
D19	dSDV	77.4261	15	III
D19	dSDV	77.7244	8	III
D19	dSDV	78.0227	12	III
D19	dSDV	78.321	5	III
D19	dSDV	78.6193	7	III
D19	dSDV	78.9176	7	III
D19	dSDV	79.2159	9	III
D19	dSDV	79.5142	7	III
D19	dSDV	79.8125	11	III
D19	dSDV	80.1108	8	III
D19	dSDV	80.4091	6	III
D19	dSDV	80.7074	6	III
D19	dSDV	81.0057	10	III
D19	dSDV	81.304	11	III
D19	dSDV	81.6023	8	III
D19	dSDV	81.9006	0	III
D19	dSDV	82.1989	7	III
D19	dSDV	82.4972	4	III
D19	dSDV	82.7955	5	III
D19	dSDV	83.0938	7	III
D19	dSDV	83.3921	12	III
D19	dSDV	83.6904	6	III
D19	dSDV	83.9887	13	III
D19	dSDV	84.287	14	III
D19	dSDV	84.5853	12	III
D19	dSDV	84.8836	6	III
D19	dSDV	85.1819	13	III
D19	dSDV	85.4801	14	III
D19	dSDV	85.7785	9	III
D19	dSDV	86.0768	10	III
D19	dSDV	86.375	10	III
D19	dSDV	86.6733	5	III
D19	dSDV	86.9716	19	III
D19	dSDV	87.2699	12	III
D19	dSDV	87.5682	9	III
D19	dSDV	87.8665	7	III
D19	dSDV	88.1648	11	III
D19	dSDV	88.4631	11	III
D19	dSDV	88.7614	12	III
D19	dSDV	89.0597	15	III
D19	dSDV	89.358	9	III
D19	dSDV	89.6563	14	III
D19	dSDV	89.9546	10	III
D19	dSDV	90.2529	13	III
D19	dSDV	90.5512	17	III
D19	dSDV	90.8495	9	III
D19	dSDV	91.1478	12	III
D19	dSDV	91.4461	11	III
D19	dSDV	91.7444	16	III
D19	dSDV	92.0427	6	III
D19	dSDV	92.341	16	III
D19	dSDV	92.6393	10	III
D19	dSDV	92.9376	13	III
D19	dSDV	93.2359	12	III
D19	dSDV	93.5342	13	III
D19	dSDV	93.8325	13	III
D19	dSDV	94.1308	16	III
D19	dSDV	94.4291	12	III
D19	dSDV	94.7274	15	III
D19	dSDV	95.0257	13	III
D19	dSDV	95.324	12	III
D19	dSDV	95.6223	14	III
D19	dSDV	95.9206	20	III
D19	dSDV	96.2189	19	III
D19	dSDV	96.5172	21	III
D19	dSDV	96.8155	11	III
D19	dSDV	97.1138	20	III
D19	dSDV	97.4121	14	III
D19	dSDV	97.7104	23	III
D19	dSDV	98.0087	24	III
D19	dSDV	98.307	21	III
D19	dSDV	98.6053	25	III
D19	dSDV	98.9036	22	III
D19	dSDV	99.2019	23	III
D19	dSDV	99.5002	17	III
D19	dSDV	99.7985	26	III
D19	dSDV	100.097	23	III
D19	dSDV	100.395	25	III
D19	dSDV	100.693	19	III
D19	dSDV	100.992	25	III
D19	dSDV	101.29	36	III
D19	dSDV	101.588	35	III
D19	dSDV	101.887	29	III
D19	dSDV	102.185	26	III
D19	dSDV	102.483	34	III
D19	dSDV	102.782	37	III
D19	dSDV	103.08	28	III
D19	dSDV	103.378	32	III
D19	dSDV	103.676	35	III
D19	dSDV	103.975	33	III
D19	dSDV	104.273	28	III
D19	dSDV	104.571	28	III
D19	dSDV	104.87	26	III
D19	dSDV	105.168	30	III
D19	dSDV	105.466	36	III
D19	dSDV	105.764	43	III
D19	dSDV	106.063	37	III
D19	dSDV	106.361	42	III
D19	dSDV	106.659	33	III
D19	dSDV	106.958	22	III
D19	dSDV	107.256	37	III
D19	dSDV	107.554	32	III
D19	dSDV	107.853	39	III
D19	dSDV	108.151	36	III
D19	dSDV	108.449	36	III
D19	dSDV	108.747	38	III
D19	dSDV	109.046	46	III
D19	dSDV	109.344	47	III
D19	dSDV	109.642	36	III
D19	dSDV	109.941	41	III
D19	dSDV	110.239	34	III
D19	dSDV	110.537	31	III
D19	dSDV	110.836	39	III
D19	dSDV	111.134	37	III
D19	dSDV	111.432	43	III
D19	dSDV	111.73	52	III
D19	dSDV	112.029	47	III
D19	dSDV	112.327	58	III
D19	dSDV	112.625	45	III
D19	dSDV	112.924	37	III
D19	dSDV	113.222	35	III
D19	dSDV	113.52	39	III
D19	dSDV	113.819	41	III
D19	dSDV	114.117	36	III
D19	dSDV	114.415	55	III
D19	dSDV	114.713	34	III
D19	dSDV	115.012	47	III
D19	dSDV	115.31	44	III
D19	dSDV	115.608	59	III
D19	dSDV	115.907	41	III
D19	dSDV	116.205	46	III
D19	dSDV	116.503	44	III
D19	dSDV	116.802	47	III
D19	dSDV	117.1	47	III
D19	dSDV	117.398	59	III
D19	dSDV	117.696	40	III
D19	dSDV	117.995	41	III
D19	dSDV	118.293	69	III
D19	dSDV	118.591	61	III
D19	dSDV	118.89	54	III
D19	dSDV	119.188	43	III
D19	dSDV	119.486	40	III
D19	dSDV	119.785	59	III
D19	dSDV	120.083	48	III
D19	dSDV	120.381	55	III
D19	dSDV	120.679	49	III
D19	dSDV	120.978	49	III
D19	dSDV	121.276	57	III
D19	dSDV	121.574	52	III
D19	dSDV	121.873	47	III
D19	dSDV	122.171	47	III
D19	dSDV	122.469	42	III
D19	dSDV	122.768	55	III
D19	dSDV	123.066	50	III
D19	dSDV	123.364	45	III
D19	dSDV	123.662	44	III
D19	dSDV	123.961	49	III
D19	dSDV	124.259	53	III
D19	dSDV	124.557	39	III
D19	dSDV	124.856	40	III
D19	dSDV	125.154	48	III
D19	dSDV	125.452	43	III
D19	dSDV	125.751	43	III
D19	dSDV	126.049	41	III
D19	dSDV	126.347	42	III
D19	dSDV	126.645	42	III
D19	dSDV	126.944	37	III
D19	dSDV	127.242	42	III
D19	dSDV	127.54	39	III
D19	dSDV	127.839	49	III
D19	dSDV	128.137	46	III
D19	dSDV	128.435	51	III
D19	dSDV	128.734	46	III
D19	dSDV	129.032	44	III
D19	dSDV	129.33	41	III
D19	dSDV	129.628	44	III
D19	dSDV	129.927	49	III
D19	dSDV	130.225	40	III
D19	dSDV	130.523	51	III
D19	dSDV	130.822	60	III
D19	dSDV	131.12	51	III
D19	dSDV	131.418	52	III
D19	dSDV	131.717	42	III
D19	dSDV	132.015	49	III
D19	dSDV	132.313	43	III
D19	dSDV	132.611	57	III
D19	dSDV	132.91	42	III
D19	dSDV	133.208	46	III
D19	dSDV	133.506	41	III
D19	dSDV	133.805	63	III
D19	dSDV	134.103	51	III
D19	dSDV	134.401	66	III
D19	dSDV	134.7	53	III
D19	dSDV	134.998	49	III
D19	dSDV	135.296	49	III
D19	dSDV	135.594	47	III
D19	dSDV	135.893	61	III
D19	dSDV	136.191	57	III
D19	dSDV	136.489	53	III
D19	dSDV	136.788	44	III
D19	dSDV	137.086	53	III
D19	dSDV	137.384	66	III
D19	dSDV	137.683	68	III
D19	dSDV	137.981	60	III
D19	dSDV	138.279	48	III
D19	dSDV	138.577	64	III
D19	dSDV	138.876	59	III
D19	dSDV	139.174	54	III
D19	dSDV	139.472	52	III
D19	dSDV	139.771	62	III
D19	dSDV	140.069	51	III
D19	dSDV	140.367	62	III
D19	dSDV	140.665	55	III
D19	dSDV	140.964	48	III
D19	dSDV	141.262	65	III
D19	dSDV	141.56	64	III
D19	dSDV	141.859	64	III
D19	dSDV	142.157	61	III
D19	dSDV	142.455	67	III
D19	dSDV	142.754	60	III
D19	dSDV	143.052	57	III
D19	dSDV	143.35	77	III
D19	dSDV	143.648	54	III
D19	dSDV	143.947	57	III
D19	dSDV	144.245	65	III
D19	dSDV	144.543	57	III
D19	dSDV	144.842	56	III
D19	dSDV	145.14	56	III
D19	dSDV	145.438	63	III
D19	dSDV	145.737	64	III
D19	dSDV	146.035	53	III
D19	dSDV	146.333	70	III
D19	dSDV	146.631	96	III
D19	dSDV	146.93	71	III
D19	dSDV	147.228	71	III
D19	dSDV	147.526	68	III
D19	dSDV	147.825	71	III
D19	dSDV	148.123	66	III
D19	dSDV	148.421	74	III
D19	dSDV	148.72	66	III
D19	dSDV	149.018	61	III
D19	dSDV	149.316	76	III
D19	dSDV	149.614	69	III
D19	dSDV	149.913	68	III
D19	dSDV	150.211	75	III
D19	dSDV	150.509	64	III
D19	dSDV	150.808	72	III
D19	dSDV	151.106	75	III
D19	dSDV	151.404	56	III
D19	dSDV	151.703	67	III
D19	dSDV	152.001	78	III
D19	dSDV	152.299	72	III
D19	dSDV	152.597	69	III
D19	dSDV	152.896	77	III
D19	dSDV	153.194	76	III
D19	dSDV	153.492	85	III
D19	dSDV	153.791	60	III
D19	dSDV	154.089	65	III
D19	dSDV	154.387	84	III
D19	dSDV	154.686	83	III
D19	dSDV	154.984	78	III
D19	dSDV	155.282	81	III
D19	dSDV	155.58	72	III
D19	dSDV	155.879	85	III
D19	dSDV	156.177	83	III
D19	dSDV	156.475	92	III
D19	dSDV	156.774	64	III
D19	dSDV	157.072	84	III
D19	dSDV	157.37	71	III
D19	dSDV	157.669	73	III
D19	dSDV	157.967	89	III
D19	dSDV	158.265	94	III
D19	dSDV	158.563	78	III
D19	dSDV	158.862	95	III
D19	dSDV	159.16	80	III
D19	dSDV	159.458	90	III
D19	dSDV	159.757	81	III
D19	dSDV	160.055	110	III
D19	dSDV	160.353	99	III
D19	dSDV	160.652	82	III
D19	dSDV	160.95	81	III
D19	dSDV	161.248	87	III
D19	dSDV	161.546	97	III
D19	dSDV	161.845	92	III
D19	dSDV	162.143	90	III
D19	dSDV	162.441	91	III
D19	dSDV	162.74	90	III
D19	dSDV	163.038	112	III
D19	dSDV	163.336	89	III
D19	dSDV	163.635	114	III
D19	dSDV	163.933	90	III
D19	dSDV	164.231	98	III
D19	dSDV	164.529	88	III
D19	dSDV	164.828	96	III
D19	dSDV	165.126	96	III
D19	dSDV	165.424	88	III
D19	dSDV	165.723	103	III
D19	dSDV	166.021	94	III
D19	dSDV	166.319	79	III
D19	dSDV	166.618	94	III
D19	dSDV	166.916	93	III
D19	dSDV	167.214	107	III
D19	dSDV	167.512	85	III
D19	dSDV	167.811	101	III
D19	dSDV	168.109	92	III
D19	dSDV	168.407	88	III
D19	dSDV	168.706	91	III
D19	dSDV	169.004	100	III
D19	dSDV	169.302	102	III
D19	dSDV	169.601	95	III
D19	dSDV	169.899	94	III
D19	dSDV	170.197	95	III
D19	dSDV	170.495	90	III
D19	dSDV	170.794	91	III
D19	dSDV	171.092	107	III
D19	dSDV	171.39	101	III
D19	dSDV	171.689	97	III
D19	dSDV	171.987	95	III
D19	dSDV	172.285	103	III
D19	dSDV	172.584	92	III
D19	dSDV	172.882	108	III
D19	dSDV	173.18	100	III
D19	dSDV	173.478	103	III
D19	dSDV	173.777	83	III
D19	dSDV	174.075	106	III
D19	dSDV	174.373	121	III
D19	dSDV	174.672	70	III
D19	dSDV	174.97	93	III
D19	dSDV	175.268	100	III
D19	dSDV	175.566	89	III
D19	dSDV	175.865	106	III
D19	dSDV	176.163	98	III
D19	dSDV	176.461	94	III
D19	dSDV	176.76	93	III
D19	dSDV	177.058	94	III
D19	dSDV	177.356	102	III
D19	dSDV	177.655	87	III
D19	dSDV	177.953	93	III
D19	dSDV	178.251	104	III
D19	dSDV	178.549	112	III
D19	dSDV	178.848	96	III
D19	dSDV	179.146	120	III
D19	dSDV	179.444	73	III
D19	dSDV	179.743	103	III
D19	dSDV	180.041	97	III
D19	dSDV	180.339	105	III
D19	dSDV	180.638	96	III
D19	dSDV	180.936	112	III
D19	dSDV	181.234	97	III
D19	dSDV	181.532	80	III
D19	dSDV	181.831	102	III
D19	dSDV	182.129	95	III
D19	dSDV	182.427	86	III
D19	dSDV	182.726	96	III
D19	dSDV	183.024	93	III
D19	dSDV	183.322	96	III
D19	dSDV	183.621	79	III
D19	dSDV	183.919	90	III
D19	dSDV	184.217	93	III
D19	dSDV	184.515	100	III
D19	dSDV	184.814	99	III
D19	dSDV	185.112	89	III
D19	dSDV	185.41	82	III
D19	dSDV	185.709	104	III
D19	dSDV	186.007	91	III
D19	dSDV	186.305	80	III
D19	dSDV	186.604	84	III
D19	dSDV	186.902	101	III
D19	dSDV	187.2	90	III
D19	dSDV	187.498	97	III
D19	dSDV	187.797	84	III
D19	dSDV	188.095	87	III
D19	dSDV	188.393	82	III
D19	dSDV	188.692	80	III
D19	dSDV	188.99	71	III
D19	dSDV	189.288	85	III
D19	dSDV	189.587	83	III
D19	dSDV	189.885	105	III
D19	dSDV	190.183	95	III
D19	dSDV	190.481	81	III
D19	dSDV	190.78	83	III
D19	dSDV	191.078	88	III
D19	dSDV	191.376	87	III
D19	dSDV	191.675	85	III
D19	dSDV	191.973	90	III
D19	dSDV	192.271	75	III
D19	dSDV	192.57	85	III
D19	dSDV	192.868	96	III
D19	dSDV	193.166	98	III
D19	dSDV	193.464	86	III
D19	dSDV	193.763	76	III
D19	dSDV	194.061	92	III
D19	dSDV	194.359	90	III
D19	dSDV	194.658	77	III
D19	dSDV	194.956	94	III
D19	dSDV	195.254	85	III
D19	dSDV	195.553	78	III
D19	dSDV	195.851	105	III
D19	dSDV	196.149	98	III
D19	dSDV	196.447	89	III
D19	dSDV	196.746	75	III
D19	dSDV	197.044	89	III
D19	dSDV	197.342	76	III
D19	dSDV	197.641	92	III
D19	dSDV	197.939	98	III
D19	dSDV	198.237	84	III
D19	dSDV	198.536	99	III
D19	dSDV	198.834	77	III
D19	dSDV	199.132	104	III
D19	dSDV	199.43	89	III
D19	dSDV	199.729	104	III
D19	dSDV	200.027	77	III
D19	dSDV	200.325	108	III
D19	dSDV	200.624	93	III
D19	dSDV	200.922	91	III
D19	dSDV	201.22	119	III
D19	dSDV	201.519	107	III
D19	dSDV	201.817	100	III
D19	dSDV	202.115	100	III
D19	dSDV	202.413	90	III
D19	dSDV	202.712	87	III
D19	dSDV	203.01	80	III
D19	dSDV	203.308	99	III
D19	dSDV	203.607	88	III
D19	dSDV	203.905	105	III
D19	dSDV	204.203	90	III
D19	dSDV	204.502	95	III
D19	dSDV	204.8	109	III
D19	dSDV	205.098	86	III
D19	dSDV	205.396	93	III
D19	dSDV	205.695	104	III
D19	dSDV	205.993	98	III
D19	dSDV	206.291	102	III
D19	dSDV	206.59	90	III
D19	dSDV	206.888	100	III
D19	dSDV	207.186	88	III
D19	dSDV	207.485	94	III
D19	dSDV	207.783	92	III
D19	dSDV	208.081	108	III
D19	dSDV	208.379	87	III
D19	dSDV	208.678	96	III
D19	dSDV	208.976	93	III
D19	dSDV	209.274	91	III
D19	dSDV	209.573	97	III
D19	dSDV	209.871	105	III
D19	dSDV	210.169	101	III
D19	dSDV	210.467	107	III
D19	dSDV	210.766	95	III
D19	dSDV	211.064	104	III
D19	dSDV	211.362	108	III
D19	dSDV	211.661	91	III
D19	dSDV	211.959	94	III
D19	dSDV	212.257	96	III
D19	dSDV	212.556	92	III
D19	dSDV	212.854	82	III
D19	dSDV	213.152	88	III
D19	dSDV	213.451	105	III
D19	dSDV	213.749	95	III
D19	dSDV	214.047	108	III
D19	dSDV	214.345	97	III
D19	dSDV	214.644	87	III
D19	dSDV	214.942	104	III
D19	dSDV	215.24	93	III
D19	dSDV	215.539	88	III
D19	dSDV	215.837	93	III
D19	dSDV	216.135	95	III
D19	dSDV	216.433	99	III
D19	dSDV	216.732	92	III
D19	dSDV	217.03	77	III
D19	dSDV	217.328	97	III
D19	dSDV	217.627	116	III
D19	dSDV	217.925	89	III
D19	dSDV	218.223	92	III
D19	dSDV	218.522	79	III
D19	dSDV	218.82	92	III
D19	dSDV	219.118	123	III
D19	dSDV	219.416	106	III
D19	dSDV	219.715	98	III
D19	dSDV	220.013	82	III
D19	dSDV	220.311	90	III
D19	dSDV	220.61	94	III
D19	dSDV	220.908	89	III
D19	dSDV	221.206	83	III
D19	dSDV	221.505	106	III
D19	dSDV	221.803	93	III
D19	dSDV	222.101	85	III
D19	dSDV	222.399	76	III
D19	dSDV	222.698	89	III
D19	dSDV	222.996	93	III
D19	dSDV	223.294	110	III
D19	dSDV	223.593	99	III
D19	dSDV	223.891	95	III
D19	dSDV	224.189	98	III
D19	dSDV	224.488	99	III
D19	dSDV	224.786	104	III
D19	dSDV	225.084	100	III
D19	dSDV	225.382	95	III
D19	dSDV	225.681	94	III
D19	dSDV	225.979	83	III
D19	dSDV	226.277	77	III
D19	dSDV	226.576	84	III
D19	dSDV	226.874	87	III
D19	dSDV	227.172	101	III
D19	dSDV	227.471	87	III
D19	dSDV	227.769	96	III
D19	dSDV	228.067	88	III
D19	dSDV	228.365	79	III
D19	dSDV	228.664	84	III
D19	dSDV	228.962	87	III
D19	dSDV	229.26	92	III
D19	dSDV	229.559	76	III
D19	dSDV	229.857	73	III
D19	dSDV	230.155	75	III
D19	dSDV	230.454	71	III
D19	dSDV	230.752	81	III
D19	dSDV	231.05	90	III
D19	dSDV	231.348	100	III
D19	dSDV	231.647	89	III
D19	dSDV	231.945	83	III
D19	dSDV	232.243	82	III
D19	dSDV	232.542	75	III
D19	dSDV	232.84	75	III
D19	dSDV	233.138	77	III
D19	dSDV	233.437	87	III
D19	dSDV	233.735	72	III
D19	dSDV	234.033	78	III
D19	dSDV	234.331	82	III
D19	dSDV	234.63	63	III
D19	dSDV	234.928	80	III
D19	dSDV	235.226	83	III
D19	dSDV	235.525	75	III
D19	dSDV	235.823	66	III
D19	dSDV	236.121	78	III
D19	dSDV	236.42	92	III
D19	dSDV	236.718	72	III
D19	dSDV	237.016	79	III
D19	dSDV	237.314	70	III
D19	dSDV	237.613	81	III
D19	dSDV	237.911	97	III
D19	dSDV	238.209	73	III
D19	dSDV	238.508	84	III
D19	dSDV	238.806	73	III
D19	dSDV	239.104	66	III
D19	dSDV	239.403	88	III
D19	dSDV	239.701	89	III
D19	dSDV	239.999	73	III
D19	dSDV	240.297	81	III
D19	dSDV	240.596	88	III
D19	dSDV	240.894	61	III
D19	dSDV	241.192	67	III
D19	dSDV	241.491	71	III
D19	dSDV	241.789	87	III
D19	dSDV	242.087	65	III
D19	dSDV	242.386	96	III
D19	dSDV	242.684	67	III
D19	dSDV	242.982	76	III
D19	dSDV	243.28	57	III
D19	dSDV	243.579	94	III
D19	dSDV	243.877	65	III
D19	dSDV	244.175	72	III
D19	dSDV	244.474	74	III
D19	dSDV	244.772	67	III
D19	dSDV	245.07	77	III
D19	dSDV	245.368	69	III
D19	dSDV	245.667	84	III
D19	dSDV	245.965	61	III
D19	dSDV	246.263	68	III
D19	dSDV	246.562	73	III
D19	dSDV	246.86	75	III
D19	dSDV	247.158	76	III
D19	dSDV	247.457	68	III
D19	dSDV	247.755	76	III
D19	dSDV	248.053	87	III
D19	dSDV	248.352	76	III
D19	dSDV	248.65	77	III
D19	dSDV	248.948	63	III
D19	dSDV	249.246	81	III
D19	dSDV	249.545	57	III
D19	dSDV	249.843	72	III
D19	dSDV	250.141	79	III
D19	dSDV	250.44	59	III
D19	dSDV	250.738	76	III
D19	dSDV	251.036	58	III
D19	dSDV	251.334	74	III
D19	dSDV	251.633	82	III
D19	dSDV	251.931	63	III
D19	dSDV	252.229	67	III
D19	dSDV	252.528	71	III
D19	dSDV	252.826	61	III
D19	dSDV	253.124	67	III
D19	dSDV	253.423	62	III
D19	dSDV	253.721	63	III
D19	dSDV	254.019	66	III
D19	dSDV	254.317	70	III
D19	dSDV	254.616	74	III
D19	dSDV	254.914	62	III
D19	dSDV	255.212	73	III
D19	dSDV	255.511	61	III
D19	dSDV	255.809	71	III
D19	dSDV	256.107	73	III
D19	dSDV	256.406	64	III
D19	dSDV	256.704	63	III
D19	dSDV	257.002	60	III
D19	dSDV	257.3	69	III
D19	dSDV	257.599	68	III
D19	dSDV	257.897	69	III
D19	dSDV	258.195	69	III
D19	dSDV	258.494	66	III
D19	dSDV	258.792	67	III
D19	dSDV	259.09	63	III
D19	dSDV	259.389	54	III
D19	dSDV	259.687	58	III
D19	dSDV	259.985	66	III
D19	dSDV	260.283	59	III
D19	dSDV	260.582	71	III
D19	dSDV	260.88	70	III
D19	dSDV	261.178	58	III
D19	dSDV	261.477	68	III
D19	dSDV	261.775	56	III
D19	dSDV	262.073	56	III
D19	dSDV	262.372	79	III
D19	dSDV	262.67	65	III
D19	dSDV	262.968	65	III
D19	dSDV	263.266	58	III
D19	dSDV	263.565	65	III
D19	dSDV	263.863	52	III
D19	dSDV	264.161	60	III
D19	dSDV	264.46	77	III
D19	dSDV	264.758	53	III
D19	dSDV	265.056	67	III
D19	dSDV	265.355	71	III
D19	dSDV	265.653	73	III
D19	dSDV	265.951	71	III
D19	dSDV	266.249	69	III
D19	dSDV	266.548	63	III
D19	dSDV	266.846	61	III
D19	dSDV	267.144	62	III
D19	dSDV	267.443	71	III
D19	dSDV	267.741	81	III
D19	dSDV	268.039	67	III
D19	dSDV	268.338	53	III
D19	dSDV	268.636	66	III
D19	dSDV	268.934	67	III
D19	dSDV	269.232	67	III
D19	dSDV	269.531	68	III
D19	dSDV	269.829	74	III
D19	dSDV	270.127	64	III
D19	dSDV	270.426	68	III
D19	dSDV	270.724	76	III
D19	dSDV	271.022	63	III
D19	dSDV	271.321	67	III
D19	dSDV	271.619	70	III
D19	dSDV	271.917	53	III
D19	dSDV	272.215	83	III
D19	dSDV	272.514	51	III
D19	dSDV	272.812	54	III
D19	dSDV	273.11	55	III
D19	dSDV	273.409	57	III
D19	dSDV	273.707	60	III
D19	dSDV	274.005	63	III
D19	dSDV	274.304	54	III
D19	dSDV	274.602	58	III
D19	dSDV	274.9	50	III
D19	dSDV	275.198	49	III
D19	dSDV	275.497	47	III
D19	dSDV	275.795	50	III
D19	dSDV	276.093	56	III
D19	dSDV	276.392	57	III
D19	dSDV	276.69	49	III
D19	dSDV	276.988	59	III
D19	dSDV	277.286	51	III
D19	dSDV	277.585	49	III
D19	dSDV	277.883	50	III
D19	dSDV	278.181	50	III
D19	dSDV	278.48	48	III
D19	dSDV	278.778	50	III
D19	dSDV	279.076	39	III
D19	dSDV	279.375	53	III
D19	dSDV	279.673	47	III
D19	dSDV	279.971	34	III
D19	dSDV	280.27	49	III
D19	dSDV	280.568	38	III
D19	dSDV	280.866	44	III
D19	dSDV	281.164	37	III
D19	dSDV	281.463	41	III
D19	dSDV	281.761	45	III
D19	dSDV	282.059	38	III
D19	dSDV	282.358	40	III
D19	dSDV	282.656	48	III
D19	dSDV	282.954	47	III
D19	dSDV	283.253	41	III
D19	dSDV	283.551	38	III
D19	dSDV	283.849	44	III
D19	dSDV	284.147	50	III
D19	dSDV	284.446	42	III
D19	dSDV	284.744	42	III
D19	dSDV	285.042	35	III
D19	dSDV	285.341	42	III
D19	dSDV	285.639	48	III
D19	dSDV	285.937	36	III
D19	dSDV	286.235	36	III
D19	dSDV	286.534	36	III
D19	dSDV	286.832	39	III
D19	dSDV	287.13	40	III
D19	dSDV	287.429	35	III
D19	dSDV	287.727	39	III
D19	dSDV	288.025	31	III
D19	dSDV	288.324	40	III
D19	dSDV	288.622	33	III
D19	dSDV	288.92	45	III
D19	dSDV	289.218	34	III
D19	dSDV	289.517	31	III
D19	dSDV	289.815	36	III
D19	dSDV	290.113	27	III
D19	dSDV	290.412	39	III
D19	dSDV	290.71	25	III
D19	dSDV	291.008	36	III
D19	dSDV	291.307	33	III
D19	dSDV	291.605	32	III
D19	dSDV	291.903	33	III
D19	dSDV	292.201	28	III
D19	dSDV	292.5	31	III
D19	dSDV	292.798	28	III
D19	dSDV	293.096	25	III
D19	dSDV	293.395	34	III
D19	dSDV	293.693	26	III
D19	dSDV	293.991	31	III
D19	dSDV	294.29	47	III
D19	dSDV	294.588	34	III
D19	dSDV	294.886	26	III
D19	dSDV	295.184	31	III
D19	dSDV	295.483	30	III
D19	dSDV	295.781	25	III
D19	dSDV	296.079	30	III
D19	dSDV	296.378	25	III
D19	dSDV	296.676	29	III
D19	dSDV	296.974	31	III
D19	dSDV	297.273	31	III
D19	dSDV	297.571	31	III
D19	dSDV	297.869	28	III
D19	dSDV	298.167	19	III
D19	dSDV	298.466	36	III
D19	dSDV	298.764	19	III
D19	dSDV	299.062	33	III
D19	dSDV	299.361	28	III
D19	dSDV	299.659	16	III
D19	dSDV	299.957	32	III
D19	dSDV	300.256	20	III
D19	dSDV	300.554	26	III
D19	dSDV	300.852	28	III
D19	dSDV	301.15	23	III
D19	dSDV	301.449	17	III
D19	dSDV	301.747	15	III
D19	dSDV	302.045	26	III
D19	dSDV	302.344	22	III
D19	dSDV	302.642	21	III
D19	dSDV	302.94	20	III
D19	dSDV	303.239	12	III
D19	dSDV	303.537	18	III
D19	dSDV	303.835	20	III
D19	dSDV	304.133	13	III
D19	dSDV	304.432	19	III
D19	dSDV	304.73	20	III
D19	dSDV	305.028	26	III
D19	dSDV	305.327	17	III
D19	dSDV	305.625	26	III
D19	dSDV	305.923	25	III
D19	dSDV	306.222	24	III
D19	dSDV	306.52	15	III
D19	dSDV	306.818	19	III
D19	dSDV	307.116	22	III
D19	dSDV	307.415	29	III
D19	dSDV	307.713	15	III
D19	dSDV	308.011	20	III
D19	dSDV	308.31	21	III
D19	dSDV	308.608	22	III
D19	dSDV	308.906	18	III
D19	dSDV	309.205	20	III
D19	dSDV	309.503	27	III
D19	dSDV	309.801	17	III
D19	dSDV	310.099	25	III
D19	dSDV	310.398	28	III
D19	dSDV	310.696	20	III
D19	dSDV	310.994	21	III
D19	dSDV	311.293	19	III
D19	dSDV	311.591	17	III
D19	dSDV	311.889	14	III
D19	dSDV	312.188	26	III
D19	dSDV	312.486	28	III
D19	dSDV	312.784	15	III
D19	dSDV	313.082	12	III
D19	dSDV	313.381	29	III
D19	dSDV	313.679	25	III
D19	dSDV	313.977	17	III
D19	dSDV	314.276	14	III
D19	dSDV	314.574	17	III
D19	dSDV	314.872	19	III
D19	dSDV	315.171	12	III
D19	dSDV	315.469	14	III
D19	dSDV	315.767	26	III
D19	dSDV	316.065	16	III
D19	dSDV	316.364	19	III
D19	dSDV	316.662	18	III
D19	dSDV	316.96	10	III
D19	dSDV	317.259	16	III
D19	dSDV	317.557	14	III
D19	dSDV	317.855	15	III
D19	dSDV	318.154	17	III
D19	dSDV	318.452	22	III
D19	dSDV	318.75	16	III
D19	dSDV	319.048	16	III
D19	dSDV	319.347	13	III
D19	dSDV	319.645	14	III
D19	dSDV	319.943	14	III
D19	dSDV	320.242	20	III
D19	dSDV	320.54	13	III
D19	dSDV	320.838	14	III
D19	dSDV	321.137	18	III
D19	dSDV	321.435	10	III
D19	dSDV	321.733	22	III
D19	dSDV	322.031	14	III
D19	dSDV	322.33	13	III
D19	dSDV	322.628	17	III
D19	dSDV	322.926	16	III
D19	dSDV	323.225	17	III
D19	dSDV	323.523	17	III
D19	dSDV	323.821	14	III
D19	dSDV	324.119	5	III
D19	dSDV	324.418	20	III
D19	dSDV	324.716	16	III
D19	dSDV	325.014	17	III
D19	dSDV	325.313	17	III
D19	dSDV	325.611	22	III
D19	dSDV	325.909	20	III
D19	dSDV	326.208	16	III
D19	dSDV	326.506	19	III
D19	dSDV	326.804	21	III
D19	dSDV	327.102	14	III
D19	dSDV	327.401	15	III
D19	dSDV	327.699	14	III
D19	dSDV	327.997	14	III
D19	dSDV	328.296	16	III
D19	dSDV	328.594	17	III
D19	dSDV	328.892	28	III
D19	dSDV	329.191	17	III
D19	dSDV	329.489	18	III
D19	dSDV	329.787	14	III
D19	dSDV	330.085	17	III
D19	dSDV	330.384	16	III
D19	dSDV	330.682	19	III
D19	dSDV	330.98	18	III
D19	dSDV	331.279	28	III
D19	dSDV	331.577	19	III
D19	dSDV	331.875	16	III
D19	dSDV	332.174	17	III
D19	dSDV	332.472	9	III
D19	dSDV	332.77	17	III
D19	dSDV	333.068	26	III
D19	dSDV	333.367	21	III
D19	dSDV	333.665	19	III
D19	dSDV	333.963	15	III
D19	dSDV	334.262	10	III
D19	dSDV	334.56	14	III
D19	dSDV	334.858	8	III
D19	dSDV	335.157	9	III
D19	dSDV	335.455	9	III
D19	dSDV	335.753	7	III
D19	dSDV	336.051	8	III
D19	dSDV	336.35	11	III
D19	dSDV	336.648	12	III
D19	dSDV	336.946	13	III
D19	dSDV	337.245	7	III
D19	dSDV	337.543	11	III
D19	dSDV	337.841	9	III
D19	dSDV	338.14	8	III
D19	dSDV	338.438	7	III
D19	dSDV	338.736	6	III
D19	dSDV	339.034	7	III
D19	dSDV	339.333	5	III
D19	dSDV	339.631	6	III
D19	dSDV	339.929	3	III
D19	dSDV	340.228	5	III
D19	dSDV	340.526	4	III
D19	dSDV	340.824	5	III
D19	dSDV	341.123	1	III
D19	dSDV	341.421	4	III
D19	dSDV	341.719	6	III
D19	dSDV	342.017	4	III
D19	dSDV	342.316	6	III
D19	dSDV	342.614	6	III
D19	dSDV	342.912	3	III
D19	dSDV	343.211	4	III
D19	dSDV	343.509	3	III
D19	dSDV	343.807	3	III
D19	dSDV	344.106	3	III
D19	dSDV	344.404	4	III
D19	dSDV	344.702	3	III
D19	dSDV	345	2	III
D19	dSDV	345.299	4	III
D19	dSDV	345.597	3	III
D19	dSDV	345.895	1	III
D19	dSDV	346.194	0	III
D19	dSDV	346.492	2	III
D19	dSDV	346.79	4	III
D19	dSDV	347.089	1	III
D19	dSDV	347.387	5	III
D19	dSDV	347.685	1	III
D19	dSDV	347.983	2	III
D19	dSDV	348.282	2	III
D19	dSDV	348.58	5	III
D19	dSDV	348.878	0	III
D19	dSDV	349.177	0	III
D19	dSDV	349.475	3	III
D19	dSDV	349.773	1	III
D19	dSDV	350.072	2	III
D19	dSDV	350.37	2	III
D19	dSDV	350.668	0	III
D19	dSDV	350.966	1	III
D19	dSDV	351.265	2	III
D19	dSDV	351.563	1	III
D19	dSDV	351.861	1	III
D19	dSDV	352.16	2	III
D19	dSDV	352.458	0	III
D19	dSDV	352.756	0	III
D19	dSDV	353.055	4	III
D19	dSDV	353.353	1	III
D19	dSDV	353.651	0	III
D19	dSDV	353.949	0	III
D19	dSDV	354.248	0	III
D19	dSDV	354.546	2	III
D19	dSDV	354.844	0	III
D19	dSDV	355.143	0	III
D19	dSDV	355.441	0	III
D19	dSDV	355.739	1	III
D19	dSDV	356.038	1	III
D19	dSDV	356.336	1	III
D19	dSDV	356.634	0	III
D19	dSDV	356.932	0	III
D19	dSDV	357.231	1	III
D19	dSDV	357.529	0	III
D19	dSDV	357.827	1	III
D19	dSDV	358.126	1	III
D19	dSDV	358.424	0	III
D19	dSDV	358.722	2	III
D19	dSDV	359.02	0	III
D19	dSDV	359.319	2	III
D19	dSDV	359.617	0	III
D19	dSDV	359.915	2	III
D19	dSDV	360.214	0	III
D19	dSDV	360.512	0	III
D19	dSDV	360.81	2	III
D19	pSDV	475.379	4	III
D19	pSDV	475.614	0	III
D19	pSDV	475.849	1	III
D19	pSDV	476.085	0	III
D19	pSDV	476.32	0	III
D19	pSDV	476.555	0	III
D19	pSDV	476.791	1	III
D19	pSDV	477.026	0	III
D19	pSDV	477.261	0	III
D19	pSDV	477.497	2	III
D19	pSDV	477.732	0	III
D19	pSDV	477.968	0	III
D19	pSDV	478.203	2	III
D19	pSDV	478.438	0	III
D19	pSDV	478.674	0	III
D19	pSDV	478.909	1	III
D19	pSDV	479.144	0	III
D19	pSDV	479.38	2	III
D19	pSDV	479.615	1	III
D19	pSDV	479.851	0	III
D19	pSDV	480.086	1	III
D19	pSDV	480.321	1	III
D19	pSDV	480.557	1	III
D19	pSDV	480.792	1	III
D19	pSDV	481.027	1	III
D19	pSDV	481.263	0	III
D19	pSDV	481.498	2	III
D19	pSDV	481.734	5	III
D19	pSDV	481.969	1	III
D19	pSDV	482.204	0	III
D19	pSDV	482.44	0	III
D19	pSDV	482.675	1	III
D19	pSDV	482.91	1	III
D19	pSDV	483.146	3	III
D19	pSDV	483.381	2	III
D19	pSDV	483.616	2	III
D19	pSDV	483.852	1	III
D19	pSDV	484.087	0	III
D19	pSDV	484.323	4	III
D19	pSDV	484.558	0	III
D19	pSDV	484.793	1	III
D19	pSDV	485.029	0	III
D19	pSDV	485.264	2	III
D19	pSDV	485.499	3	III
D19	pSDV	485.735	3	III
D19	pSDV	485.97	8	III
D19	pSDV	486.206	0	III
D19	pSDV	486.441	4	III
D19	pSDV	486.676	3	III
D19	pSDV	486.912	2	III
D19	pSDV	487.147	6	III
D19	pSDV	487.382	5	III
D19	pSDV	487.618	1	III
D19	pSDV	487.853	6	III
D19	pSDV	488.089	5	III
D19	pSDV	488.324	2	III
D19	pSDV	488.559	3	III
D19	pSDV	488.795	7	III
D19	pSDV	489.03	5	III
D19	pSDV	489.265	6	III
D19	pSDV	489.501	4	III
D19	pSDV	489.736	5	III
D19	pSDV	489.971	2	III
D19	pSDV	490.207	3	III
D19	pSDV	490.442	6	III
D19	pSDV	490.678	8	III
D19	pSDV	490.913	9	III
D19	pSDV	491.148	9	III
D19	pSDV	491.384	5	III
D19	pSDV	491.619	5	III
D19	pSDV	491.854	6	III
D19	pSDV	492.09	3	III
D19	pSDV	492.325	4	III
D19	pSDV	492.561	6	III
D19	pSDV	492.796	6	III
D19	pSDV	493.031	9	III
D19	pSDV	493.267	5	III
D19	pSDV	493.502	4	III
D19	pSDV	493.737	4	III
D19	pSDV	493.973	4	III
D19	pSDV	494.208	7	III
D19	pSDV	494.444	10	III
D19	pSDV	494.679	7	III
D19	pSDV	494.914	7	III
D19	pSDV	495.15	4	III
D19	pSDV	495.385	6	III
D19	pSDV	495.62	5	III
D19	pSDV	495.856	6	III
D19	pSDV	496.091	10	III
D19	pSDV	496.326	10	III
D19	pSDV	496.562	12	III
D19	pSDV	496.797	10	III
D19	pSDV	497.033	11	III
D19	pSDV	497.268	7	III
D19	pSDV	497.503	11	III
D19	pSDV	497.739	10	III
D19	pSDV	497.974	11	III
D19	pSDV	498.209	7	III
D19	pSDV	498.445	8	III
D19	pSDV	498.68	8	III
D19	pSDV	498.916	9	III
D19	pSDV	499.151	9	III
D19	pSDV	499.386	11	III
D19	pSDV	499.622	8	III
D19	pSDV	499.857	10	III
D19	pSDV	500.092	12	III
D19	pSDV	500.328	7	III
D19	pSDV	500.563	15	III
D19	pSDV	500.799	14	III
D19	pSDV	501.034	9	III
D19	pSDV	501.269	10	III
D19	pSDV	501.505	2	III
D19	pSDV	501.74	8	III
D19	pSDV	501.975	9	III
D19	pSDV	502.211	12	III
D19	pSDV	502.446	12	III
D19	pSDV	502.681	10	III
D19	pSDV	502.917	9	III
D19	pSDV	503.152	9	III
D19	pSDV	503.388	12	III
D19	pSDV	503.623	12	III
D19	pSDV	503.858	7	III
D19	pSDV	504.094	7	III
D19	pSDV	504.329	11	III
D19	pSDV	504.564	13	III
D19	pSDV	504.8	9	III
D19	pSDV	505.035	15	III
D19	pSDV	505.271	8	III
D19	pSDV	505.506	15	III
D19	pSDV	505.741	9	III
D19	pSDV	505.977	10	III
D19	pSDV	506.212	16	III
D19	pSDV	506.447	10	III
D19	pSDV	506.683	14	III
D19	pSDV	506.918	8	III
D19	pSDV	507.154	13	III
D19	pSDV	507.389	10	III
D19	pSDV	507.624	19	III
D19	pSDV	507.86	8	III
D19	pSDV	508.095	14	III
D19	pSDV	508.33	15	III
D19	pSDV	508.566	12	III
D19	pSDV	508.801	14	III
D19	pSDV	509.036	18	III
D19	pSDV	509.272	10	III
D19	pSDV	509.507	15	III
D19	pSDV	509.743	12	III
D19	pSDV	509.978	15	III
D19	pSDV	510.213	6	III
D19	pSDV	510.449	15	III
D19	pSDV	510.684	9	III
D19	pSDV	510.919	9	III
D19	pSDV	511.155	10	III
D19	pSDV	511.39	11	III
D19	pSDV	511.626	15	III
D19	pSDV	511.861	17	III
D19	pSDV	512.096	16	III
D19	pSDV	512.332	18	III
D19	pSDV	512.567	23	III
D19	pSDV	512.802	10	III
D19	pSDV	513.038	17	III
D19	pSDV	513.273	10	III
D19	pSDV	513.509	18	III
D19	pSDV	513.744	11	III
D19	pSDV	513.979	23	III
D19	pSDV	514.215	20	III
D19	pSDV	514.45	18	III
D19	pSDV	514.685	21	III
D19	pSDV	514.921	19	III
D19	pSDV	515.156	26	III
D19	pSDV	515.391	16	III
D19	pSDV	515.627	22	III
D19	pSDV	515.862	20	III
D19	pSDV	516.098	19	III
D19	pSDV	516.333	18	III
D19	pSDV	516.568	19	III
D19	pSDV	516.804	22	III
D19	pSDV	517.039	24	III
D19	pSDV	517.274	30	III
D19	pSDV	517.51	29	III
D19	pSDV	517.745	24	III
D19	pSDV	517.981	21	III
D19	pSDV	518.216	25	III
D19	pSDV	518.451	24	III
D19	pSDV	518.687	26	III
D19	pSDV	518.922	24	III
D19	pSDV	519.157	20	III
D19	pSDV	519.393	16	III
D19	pSDV	519.628	21	III
D19	pSDV	519.864	26	III
D19	pSDV	520.099	18	III
D19	pSDV	520.334	30	III
D19	pSDV	520.57	22	III
D19	pSDV	520.805	23	III
D19	pSDV	521.04	29	III
D19	pSDV	521.276	38	III
D19	pSDV	521.511	19	III
D19	pSDV	521.747	31	III
D19	pSDV	521.982	22	III
D19	pSDV	522.217	35	III
D19	pSDV	522.453	30	III
D19	pSDV	522.688	30	III
D19	pSDV	522.923	25	III
D19	pSDV	523.159	31	III
D19	pSDV	523.394	36	III
D19	pSDV	523.629	28	III
D19	pSDV	523.865	33	III
D19	pSDV	524.1	22	III
D19	pSDV	524.336	26	III
D19	pSDV	524.571	27	III
D19	pSDV	524.806	36	III
D19	pSDV	525.042	34	III
D19	pSDV	525.277	37	III
D19	pSDV	525.512	26	III
D19	pSDV	525.748	28	III
D19	pSDV	525.983	22	III
D19	pSDV	526.219	29	III
D19	pSDV	526.454	29	III
D19	pSDV	526.689	26	III
D19	pSDV	526.925	29	III
D19	pSDV	527.16	22	III
D19	pSDV	527.395	38	III
D19	pSDV	527.631	33	III
D19	pSDV	527.866	31	III
D19	pSDV	528.102	31	III
D19	pSDV	528.337	39	III
D19	pSDV	528.572	29	III
D19	pSDV	528.808	42	III
D19	pSDV	529.043	39	III
D19	pSDV	529.278	51	III
D19	pSDV	529.514	39	III
D19	pSDV	529.749	46	III
D19	pSDV	529.984	39	III
D19	pSDV	530.22	40	III
D19	pSDV	530.455	51	III
D19	pSDV	530.691	46	III
D19	pSDV	530.926	53	III
D19	pSDV	531.161	56	III
D19	pSDV	531.397	40	III
D19	pSDV	531.632	38	III
D19	pSDV	531.867	47	III
D19	pSDV	532.103	57	III
D19	pSDV	532.338	64	III
D19	pSDV	532.574	65	III
D19	pSDV	532.809	50	III
D19	pSDV	533.044	43	III
D19	pSDV	533.28	55	III
D19	pSDV	533.515	54	III
D19	pSDV	533.75	45	III
D19	pSDV	533.986	66	III
D19	pSDV	534.221	51	III
D19	pSDV	534.456	39	III
D19	pSDV	534.692	44	III
D19	pSDV	534.927	48	III
D19	pSDV	535.163	49	III
D19	pSDV	535.398	47	III
D19	pSDV	535.633	53	III
D19	pSDV	535.869	45	III
D19	pSDV	536.104	55	III
D19	pSDV	536.339	53	III
D19	pSDV	536.575	47	III
D19	pSDV	536.81	51	III
D19	pSDV	537.046	65	III
D19	pSDV	537.281	58	III
D19	pSDV	537.516	52	III
D19	pSDV	537.752	52	III
D19	pSDV	537.987	53	III
D19	pSDV	538.222	76	III
D19	pSDV	538.458	51	III
D19	pSDV	538.693	59	III
D19	pSDV	538.929	53	III
D19	pSDV	539.164	57	III
D19	pSDV	539.399	52	III
D19	pSDV	539.635	65	III
D19	pSDV	539.87	44	III
D19	pSDV	540.105	53	III
D19	pSDV	540.341	63	III
D19	pSDV	540.576	50	III
D19	pSDV	540.812	65	III
D19	pSDV	541.047	65	III
D19	pSDV	541.282	72	III
D19	pSDV	541.518	50	III
D19	pSDV	541.753	63	III
D19	pSDV	541.988	59	III
D19	pSDV	542.224	72	III
D19	pSDV	542.459	49	III
D19	pSDV	542.694	64	III
D19	pSDV	542.93	61	III
D19	pSDV	543.165	61	III
D19	pSDV	543.401	77	III
D19	pSDV	543.636	54	III
D19	pSDV	543.871	56	III
D19	pSDV	544.107	63	III
D19	pSDV	544.342	69	III
D19	pSDV	544.577	59	III
D19	pSDV	544.813	68	III
D19	pSDV	545.048	59	III
D19	pSDV	545.284	67	III
D19	pSDV	545.519	69	III
D19	pSDV	545.754	65	III
D19	pSDV	545.99	70	III
D19	pSDV	546.225	72	III
D19	pSDV	546.46	64	III
D19	pSDV	546.696	62	III
D19	pSDV	546.931	56	III
D19	pSDV	547.167	70	III
D19	pSDV	547.402	71	III
D19	pSDV	547.637	69	III
D19	pSDV	547.873	62	III
D19	pSDV	548.108	73	III
D19	pSDV	548.343	61	III
D19	pSDV	548.579	73	III
D19	pSDV	548.814	73	III
D19	pSDV	549.049	67	III
D19	pSDV	549.285	63	III
D19	pSDV	549.52	74	III
D19	pSDV	549.756	62	III
D19	pSDV	549.991	62	III
D19	pSDV	550.226	89	III
D19	pSDV	550.462	63	III
D19	pSDV	550.697	66	III
D19	pSDV	550.932	76	III
D19	pSDV	551.168	43	III
D19	pSDV	551.403	74	III
D19	pSDV	551.639	64	III
D19	pSDV	551.874	66	III
D19	pSDV	552.109	75	III
D19	pSDV	552.345	60	III
D19	pSDV	552.58	68	III
D19	pSDV	552.815	68	III
D19	pSDV	553.051	86	III
D19	pSDV	553.286	61	III
D19	pSDV	553.522	61	III
D19	pSDV	553.757	74	III
D19	pSDV	553.992	60	III
D19	pSDV	554.228	75	III
D19	pSDV	554.463	56	III
D19	pSDV	554.698	71	III
D19	pSDV	554.934	76	III
D19	pSDV	555.169	85	III
D19	pSDV	555.404	73	III
D19	pSDV	555.64	83	III
D19	pSDV	555.875	72	III
D19	pSDV	556.111	81	III
D19	pSDV	556.346	89	III
D19	pSDV	556.581	62	III
D19	pSDV	556.817	63	III
D19	pSDV	557.052	90	III
D19	pSDV	557.287	96	III
D19	pSDV	557.523	86	III
D19	pSDV	557.758	77	III
D19	pSDV	557.994	97	III
D19	pSDV	558.229	80	III
D19	pSDV	558.464	100	III
D19	pSDV	558.7	89	III
D19	pSDV	558.935	90	III
D19	pSDV	559.17	86	III
D19	pSDV	559.406	102	III
D19	pSDV	559.641	83	III
D19	pSDV	559.877	91	III
D19	pSDV	560.112	87	III
D19	pSDV	560.347	87	III
D19	pSDV	560.583	102	III
D19	pSDV	560.818	97	III
D19	pSDV	561.053	87	III
D19	pSDV	561.289	117	III
D19	pSDV	561.524	85	III
D19	pSDV	561.76	78	III
D19	pSDV	561.995	89	III
D19	pSDV	562.23	96	III
D19	pSDV	562.466	103	III
D19	pSDV	562.701	101	III
D19	pSDV	562.936	79	III
D19	pSDV	563.172	113	III
D19	pSDV	563.407	68	III
D19	pSDV	563.642	84	III
D19	pSDV	563.878	92	III
D19	pSDV	564.113	95	III
D19	pSDV	564.349	91	III
D19	pSDV	564.584	79	III
D19	pSDV	564.819	77	III
D19	pSDV	565.055	82	III
D19	pSDV	565.29	75	III
D19	pSDV	565.525	73	III
D19	pSDV	565.761	80	III
D19	pSDV	565.996	84	III
D19	pSDV	566.232	89	III
D19	pSDV	566.467	69	III
D19	pSDV	566.702	93	III
D19	pSDV	566.938	83	III
D19	pSDV	567.173	98	III
D19	pSDV	567.408	86	III
D19	pSDV	567.644	87	III
D19	pSDV	567.879	91	III
D19	pSDV	568.115	89	III
D19	pSDV	568.35	89	III
D19	pSDV	568.585	82	III
D19	pSDV	568.821	82	III
D19	pSDV	569.056	87	III
D19	pSDV	569.291	77	III
D19	pSDV	569.527	84	III
D19	pSDV	569.762	73	III
D19	pSDV	569.997	91	III
D19	pSDV	570.233	82	III
D19	pSDV	570.468	69	III
D19	pSDV	570.704	71	III
D19	pSDV	570.939	71	III
D19	pSDV	571.174	77	III
D19	pSDV	571.41	71	III
D19	pSDV	571.645	92	III
D19	pSDV	571.88	72	III
D19	pSDV	572.116	76	III
D19	pSDV	572.351	85	III
D19	pSDV	572.587	73	III
D19	pSDV	572.822	90	III
D19	pSDV	573.057	84	III
D19	pSDV	573.293	74	III
D19	pSDV	573.528	76	III
D19	pSDV	573.763	81	III
D19	pSDV	573.999	82	III
D19	pSDV	574.234	84	III
D19	pSDV	574.469	83	III
D19	pSDV	574.705	86	III
D19	pSDV	574.94	86	III
D19	pSDV	575.176	89	III
D19	pSDV	575.411	84	III
D19	pSDV	575.646	64	III
D19	pSDV	575.882	72	III
D19	pSDV	576.117	88	III
D19	pSDV	576.352	88	III
D19	pSDV	576.588	88	III
D19	pSDV	576.823	76	III
D19	pSDV	577.059	78	III
D19	pSDV	577.294	82	III
D19	pSDV	577.529	80	III
D19	pSDV	577.765	68	III
D19	pSDV	578	92	III
D19	pSDV	578.235	85	III
D19	pSDV	578.471	64	III
D19	pSDV	578.706	86	III
D19	pSDV	578.942	88	III
D19	pSDV	579.177	91	III
D19	pSDV	579.412	77	III
D19	pSDV	579.648	86	III
D19	pSDV	579.883	105	III
D19	pSDV	580.118	111	III
D19	pSDV	580.354	107	III
D19	pSDV	580.589	88	III
D19	pSDV	580.825	92	III
D19	pSDV	581.06	97	III
D19	pSDV	581.295	85	III
D19	pSDV	581.531	106	III
D19	pSDV	581.766	96	III
D19	pSDV	582.001	98	III
D19	pSDV	582.237	88	III
D19	pSDV	582.472	111	III
D19	pSDV	582.707	89	III
D19	pSDV	582.943	101	III
D19	pSDV	583.178	109	III
D19	pSDV	583.414	87	III
D19	pSDV	583.649	94	III
D19	pSDV	583.884	84	III
D19	pSDV	584.12	98	III
D19	pSDV	584.355	105	III
D19	pSDV	584.59	102	III
D19	pSDV	584.826	105	III
D19	pSDV	585.061	105	III
D19	pSDV	585.297	96	III
D19	pSDV	585.532	95	III
D19	pSDV	585.767	98	III
D19	pSDV	586.003	82	III
D19	pSDV	586.238	86	III
D19	pSDV	586.473	94	III
D19	pSDV	586.709	100	III
D19	pSDV	586.944	94	III
D19	pSDV	587.18	97	III
D19	pSDV	587.415	98	III
D19	pSDV	587.65	88	III
D19	pSDV	587.886	103	III
D19	pSDV	588.121	103	III
D19	pSDV	588.356	100	III
D19	pSDV	588.592	92	III
D19	pSDV	588.827	102	III
D19	pSDV	589.063	105	III
D19	pSDV	589.298	97	III
D19	pSDV	589.533	86	III
D19	pSDV	589.769	110	III
D19	pSDV	590.004	95	III
D19	pSDV	590.239	97	III
D19	pSDV	590.475	101	III
D19	pSDV	590.71	111	III
D19	pSDV	590.945	93	III
D19	pSDV	591.181	107	III
D19	pSDV	591.416	93	III
D19	pSDV	591.652	105	III
D19	pSDV	591.887	103	III
D19	pSDV	592.122	118	III
D19	pSDV	592.358	111	III
D19	pSDV	592.593	101	III
D19	pSDV	592.828	121	III
D19	pSDV	593.064	124	III
D19	pSDV	593.299	117	III
D19	pSDV	593.534	117	III
D19	pSDV	593.77	101	III
D19	pSDV	594.005	92	III
D19	pSDV	594.241	107	III
D19	pSDV	594.476	115	III
D19	pSDV	594.711	100	III
D19	pSDV	594.947	81	III
D19	pSDV	595.182	97	III
D19	pSDV	595.417	103	III
D19	pSDV	595.653	102	III
D19	pSDV	595.888	92	III
D19	pSDV	596.124	113	III
D19	pSDV	596.359	108	III
D19	pSDV	596.594	90	III
D19	pSDV	596.83	99	III
D19	pSDV	597.065	107	III
D19	pSDV	597.3	102	III
D19	pSDV	597.536	92	III
D19	pSDV	597.771	111	III
D19	pSDV	598.007	88	III
D19	pSDV	598.242	82	III
D19	pSDV	598.477	89	III
D19	pSDV	598.713	90	III
D19	pSDV	598.948	99	III
D19	pSDV	599.183	92	III
D19	pSDV	599.419	86	III
D19	pSDV	599.654	80	III
D19	pSDV	599.89	79	III
D19	pSDV	600.125	78	III
D19	pSDV	600.36	71	III
D19	pSDV	600.596	86	III
D19	pSDV	600.831	89	III
D19	pSDV	601.066	110	III
D19	pSDV	601.302	95	III
D19	pSDV	601.537	115	III
D19	pSDV	601.772	102	III
D19	pSDV	602.008	89	III
D19	pSDV	602.243	102	III
D19	pSDV	602.479	104	III
D19	pSDV	602.714	84	III
D19	pSDV	602.949	95	III
D19	pSDV	603.185	118	III
D19	pSDV	603.42	94	III
D19	pSDV	603.655	104	III
D19	pSDV	603.891	100	III
D19	pSDV	604.126	112	III
D19	pSDV	604.362	88	III
D19	pSDV	604.597	101	III
D19	pSDV	604.832	79	III
D19	pSDV	605.068	91	III
D19	pSDV	605.303	99	III
D19	pSDV	605.538	94	III
D19	pSDV	605.774	98	III
D19	pSDV	606.009	98	III
D19	pSDV	606.245	104	III
D19	pSDV	606.48	100	III
D19	pSDV	606.715	94	III
D19	pSDV	606.951	92	III
D19	pSDV	607.186	96	III
D19	pSDV	607.421	98	III
D19	pSDV	607.657	91	III
D19	pSDV	607.892	94	III
D19	pSDV	608.128	95	III
D19	pSDV	608.363	85	III
D19	pSDV	608.598	107	III
D19	pSDV	608.834	113	III
D19	pSDV	609.069	89	III
D19	pSDV	609.304	89	III
D19	pSDV	609.54	88	III
D19	pSDV	609.775	92	III
D19	pSDV	610.01	105	III
D19	pSDV	610.246	97	III
D19	pSDV	610.481	93	III
D19	pSDV	610.717	83	III
D19	pSDV	610.952	81	III
D19	pSDV	611.187	91	III
D19	pSDV	611.423	80	III
D19	pSDV	611.658	82	III
D19	pSDV	611.893	95	III
D19	pSDV	612.129	86	III
D19	pSDV	612.364	81	III
D19	pSDV	612.599	85	III
D19	pSDV	612.835	93	III
D19	pSDV	613.07	78	III
D19	pSDV	613.306	78	III
D19	pSDV	613.541	77	III
D19	pSDV	613.776	95	III
D19	pSDV	614.012	102	III
D19	pSDV	614.247	87	III
D19	pSDV	614.482	92	III
D19	pSDV	614.718	78	III
D19	pSDV	614.953	84	III
D19	pSDV	615.189	85	III
D19	pSDV	615.424	70	III
D19	pSDV	615.659	71	III
D19	pSDV	615.895	92	III
D19	pSDV	616.13	107	III
D19	pSDV	616.365	91	III
D19	pSDV	616.601	91	III
D19	pSDV	616.836	77	III
D19	pSDV	617.072	92	III
D19	pSDV	617.307	93	III
D19	pSDV	617.542	92	III
D19	pSDV	617.778	92	III
D19	pSDV	618.013	83	III
D19	pSDV	618.248	90	III
D19	pSDV	618.484	79	III
D19	pSDV	618.719	84	III
D19	pSDV	618.955	81	III
D19	pSDV	619.19	86	III
D19	pSDV	619.425	100	III
D19	pSDV	619.661	92	III
D19	pSDV	619.896	125	III
D19	pSDV	620.131	95	III
D19	pSDV	620.367	101	III
D19	pSDV	620.602	100	III
D19	pSDV	620.838	99	III
D19	pSDV	621.073	100	III
D19	pSDV	621.308	94	III
D19	pSDV	621.544	96	III
D19	pSDV	621.779	83	III
D19	pSDV	622.014	79	III
D19	pSDV	622.25	93	III
D19	pSDV	622.485	99	III
D19	pSDV	622.72	74	III
D19	pSDV	622.956	86	III
D19	pSDV	623.191	87	III
D19	pSDV	623.427	81	III
D19	pSDV	623.662	86	III
D19	pSDV	623.897	110	III
D19	pSDV	624.133	100	III
D19	pSDV	624.368	102	III
D19	pSDV	624.603	93	III
D19	pSDV	624.839	77	III
D19	pSDV	625.074	94	III
D19	pSDV	625.31	84	III
D19	pSDV	625.545	100	III
D19	pSDV	625.78	89	III
D19	pSDV	626.016	75	III
D19	pSDV	626.251	97	III
D19	pSDV	626.486	87	III
D19	pSDV	626.722	89	III
D19	pSDV	626.957	95	III
D19	pSDV	627.193	98	III
D19	pSDV	627.428	86	III
D19	pSDV	627.663	99	III
D19	pSDV	627.899	77	III
D19	pSDV	628.134	76	III
D19	pSDV	628.369	81	III
D19	pSDV	628.605	79	III
D19	pSDV	628.84	83	III
D19	pSDV	629.075	68	III
D19	pSDV	629.311	82	III
D19	pSDV	629.546	61	III
D19	pSDV	629.782	78	III
D19	pSDV	630.017	65	III
D19	pSDV	630.252	65	III
D19	pSDV	630.488	60	III
D19	pSDV	630.723	86	III
D19	pSDV	630.958	78	III
D19	pSDV	631.194	76	III
D19	pSDV	631.429	88	III
D19	pSDV	631.665	81	III
D19	pSDV	631.9	79	III
D19	pSDV	632.135	64	III
D19	pSDV	632.371	62	III
D19	pSDV	632.606	50	III
D19	pSDV	632.841	95	III
D19	pSDV	633.077	72	III
D19	pSDV	633.312	75	III
D19	pSDV	633.547	62	III
D19	pSDV	633.783	70	III
D19	pSDV	634.018	73	III
D19	pSDV	634.254	68	III
D19	pSDV	634.489	59	III
D19	pSDV	634.724	58	III
D19	pSDV	634.96	67	III
D19	pSDV	635.195	55	III
D19	pSDV	635.43	79	III
D19	pSDV	635.666	82	III
D19	pSDV	635.901	82	III
D19	pSDV	636.137	80	III
D19	pSDV	636.372	62	III
D19	pSDV	636.607	72	III
D19	pSDV	636.843	64	III
D19	pSDV	637.078	65	III
D19	pSDV	637.313	70	III
D19	pSDV	637.549	82	III
D19	pSDV	637.784	72	III
D19	pSDV	638.02	89	III
D19	pSDV	638.255	72	III
D19	pSDV	638.49	74	III
D19	pSDV	638.726	70	III
D19	pSDV	638.961	83	III
D19	pSDV	639.196	74	III
D19	pSDV	639.432	64	III
D19	pSDV	639.667	73	III
D19	pSDV	639.902	65	III
D19	pSDV	640.138	72	III
D19	pSDV	640.373	75	III
D19	pSDV	640.609	66	III
D19	pSDV	640.844	87	III
D19	pSDV	641.079	64	III
D19	pSDV	641.315	73	III
D19	pSDV	641.55	79	III
D19	pSDV	641.785	77	III
D19	pSDV	642.021	68	III
D19	pSDV	642.256	77	III
D19	pSDV	642.492	71	III
D19	pSDV	642.727	71	III
D19	pSDV	642.962	69	III
D19	pSDV	643.198	56	III
D19	pSDV	643.433	63	III
D19	pSDV	643.668	68	III
D19	pSDV	643.904	55	III
D19	pSDV	644.139	66	III
D19	pSDV	644.375	67	III
D19	pSDV	644.61	66	III
D19	pSDV	644.845	71	III
D19	pSDV	645.081	60	III
D19	pSDV	645.316	62	III
D19	pSDV	645.551	49	III
D19	pSDV	645.787	61	III
D19	pSDV	646.022	65	III
D19	pSDV	646.258	63	III
D19	pSDV	646.493	73	III
D19	pSDV	646.728	61	III
D19	pSDV	646.964	65	III
D19	pSDV	647.199	62	III
D19	pSDV	647.434	76	III
D19	pSDV	647.67	64	III
D19	pSDV	647.905	58	III
D19	pSDV	648.141	61	III
D19	pSDV	648.376	53	III
D19	pSDV	648.611	72	III
D19	pSDV	648.847	58	III
D19	pSDV	649.082	72	III
D19	pSDV	649.317	54	III
D19	pSDV	649.553	57	III
D19	pSDV	649.788	68	III
D19	pSDV	650.023	62	III
D19	pSDV	650.259	60	III
D19	pSDV	650.494	53	III
D19	pSDV	650.73	62	III
D19	pSDV	650.965	62	III
D19	pSDV	651.2	50	III
D19	pSDV	651.436	72	III
D19	pSDV	651.671	47	III
D19	pSDV	651.906	69	III
D19	pSDV	652.142	60	III
D19	pSDV	652.377	55	III
D19	pSDV	652.612	71	III
D19	pSDV	652.848	79	III
D19	pSDV	653.083	57	III
D19	pSDV	653.319	56	III
D19	pSDV	653.554	52	III
D19	pSDV	653.789	49	III
D19	pSDV	654.025	51	III
D19	pSDV	654.26	51	III
D19	pSDV	654.495	62	III
D19	pSDV	654.731	64	III
D19	pSDV	654.966	50	III
D19	pSDV	655.202	57	III
D19	pSDV	655.437	47	III
D19	pSDV	655.672	66	III
D19	pSDV	655.908	50	III
D19	pSDV	656.143	70	III
D19	pSDV	656.378	49	III
D19	pSDV	656.614	59	III
D19	pSDV	656.849	44	III
D19	pSDV	657.085	36	III
D19	pSDV	657.32	52	III
D19	pSDV	657.555	51	III
D19	pSDV	657.791	60	III
D19	pSDV	658.026	45	III
D19	pSDV	658.261	56	III
D19	pSDV	658.497	56	III
D19	pSDV	658.732	43	III
D19	pSDV	658.968	38	III
D19	pSDV	659.203	49	III
D19	pSDV	659.438	37	III
D19	pSDV	659.674	47	III
D19	pSDV	659.909	42	III
D19	pSDV	660.144	47	III
D19	pSDV	660.38	34	III
D19	pSDV	660.615	28	III
D19	pSDV	660.85	33	III
D19	pSDV	661.086	25	III
D19	pSDV	661.321	40	III
D19	pSDV	661.557	28	III
D19	pSDV	661.792	38	III
D19	pSDV	662.027	38	III
D19	pSDV	662.263	30	III
D19	pSDV	662.498	30	III
D19	pSDV	662.733	29	III
D19	pSDV	662.969	31	III
D19	pSDV	663.204	30	III
D19	pSDV	663.44	24	III
D19	pSDV	663.675	38	III
D19	pSDV	663.91	38	III
D19	pSDV	664.146	28	III
D19	pSDV	664.381	34	III
D19	pSDV	664.616	33	III
D19	pSDV	664.852	38	III
D19	pSDV	665.087	20	III
D19	pSDV	665.323	35	III
D19	pSDV	665.558	32	III
D19	pSDV	665.793	22	III
D19	pSDV	666.029	27	III
D19	pSDV	666.264	31	III
D19	pSDV	666.499	23	III
D19	pSDV	666.735	23	III
D19	pSDV	666.97	25	III
D19	pSDV	667.205	27	III
D19	pSDV	667.441	26	III
D19	pSDV	667.676	38	III
D19	pSDV	667.912	31	III
D19	pSDV	668.147	24	III
D19	pSDV	668.382	35	III
D19	pSDV	668.618	18	III
D19	pSDV	668.853	23	III
D19	pSDV	669.088	25	III
D19	pSDV	669.324	23	III
D19	pSDV	669.559	32	III
D19	pSDV	669.795	27	III
D19	pSDV	670.03	29	III
D19	pSDV	670.265	25	III
D19	pSDV	670.501	20	III
D19	pSDV	670.736	32	III
D19	pSDV	670.971	23	III
D19	pSDV	671.207	25	III
D19	pSDV	671.442	16	III
D19	pSDV	671.677	25	III
D19	pSDV	671.913	34	III
D19	pSDV	672.148	25	III
D19	pSDV	672.384	32	III
D19	pSDV	672.619	31	III
D19	pSDV	672.854	18	III
D19	pSDV	673.09	23	III
D19	pSDV	673.325	22	III
D19	pSDV	673.56	16	III
D19	pSDV	673.796	17	III
D19	pSDV	674.031	19	III
D19	pSDV	674.267	24	III
D19	pSDV	674.502	25	III
D19	pSDV	674.737	26	III
D19	pSDV	674.973	17	III
D19	pSDV	675.208	17	III
D19	pSDV	675.443	19	III
D19	pSDV	675.679	18	III
D19	pSDV	675.914	16	III
D19	pSDV	676.15	19	III
D19	pSDV	676.385	17	III
D19	pSDV	676.62	25	III
D19	pSDV	676.856	18	III
D19	pSDV	677.091	26	III
D19	pSDV	677.326	20	III
D19	pSDV	677.562	24	III
D19	pSDV	677.797	19	III
D19	pSDV	678.033	19	III
D19	pSDV	678.268	18	III
D19	pSDV	678.503	17	III
D19	pSDV	678.739	21	III
D19	pSDV	678.974	17	III
D19	pSDV	679.209	21	III
D19	pSDV	679.445	23	III
D19	pSDV	679.68	24	III
D19	pSDV	679.915	18	III
D19	pSDV	680.151	16	III
D19	pSDV	680.386	20	III
D19	pSDV	680.622	18	III
D19	pSDV	680.857	20	III
D19	pSDV	681.092	20	III
D19	pSDV	681.328	22	III
D19	pSDV	681.563	18	III
D19	pSDV	681.798	20	III
D19	pSDV	682.034	19	III
D19	pSDV	682.269	14	III
D19	pSDV	682.505	27	III
D19	pSDV	682.74	17	III
D19	pSDV	682.975	16	III
D19	pSDV	683.211	9	III
D19	pSDV	683.446	15	III
D19	pSDV	683.681	13	III
D19	pSDV	683.917	15	III
D19	pSDV	684.152	15	III
D19	pSDV	684.388	6	III
D19	pSDV	684.623	15	III
D19	pSDV	684.858	12	III
D19	pSDV	685.094	8	III
D19	pSDV	685.329	13	III
D19	pSDV	685.564	18	III
D19	pSDV	685.8	13	III
D19	pSDV	686.035	12	III
D19	pSDV	686.271	18	III
D19	pSDV	686.506	13	III
D19	pSDV	686.741	12	III
D19	pSDV	686.977	10	III
D19	pSDV	687.212	9	III
D19	pSDV	687.447	16	III
D19	pSDV	687.683	13	III
D19	pSDV	687.918	12	III
D19	pSDV	688.153	18	III
D19	pSDV	688.389	19	III
D19	pSDV	688.624	17	III
D19	pSDV	688.86	16	III
D19	pSDV	689.095	15	III
D19	pSDV	689.33	6	III
D19	pSDV	689.566	13	III
D19	pSDV	689.801	14	III
D19	pSDV	690.036	20	III
D19	pSDV	690.272	19	III
D19	pSDV	690.507	11	III
D19	pSDV	690.743	11	III
D19	pSDV	690.978	16	III
D19	pSDV	691.213	8	III
D19	pSDV	691.449	11	III
D19	pSDV	691.684	8	III
D19	pSDV	691.919	7	III
D19	pSDV	692.155	10	III
D19	pSDV	692.39	10	III
D19	pSDV	692.625	8	III
D19	pSDV	692.861	7	III
D19	pSDV	693.096	5	III
D19	pSDV	693.332	7	III
D19	pSDV	693.567	13	III
D19	pSDV	693.802	11	III
D19	pSDV	694.038	8	III
D19	pSDV	694.273	10	III
D19	pSDV	694.508	8	III
D19	pSDV	694.744	5	III
D19	pSDV	694.979	9	III
D19	pSDV	695.215	7	III
D19	pSDV	695.45	5	III
D19	pSDV	695.685	8	III
D19	pSDV	695.921	10	III
D19	pSDV	696.156	7	III
D19	pSDV	696.391	6	III
D19	pSDV	696.627	7	III
D19	pSDV	696.862	12	III
D19	pSDV	697.098	12	III
D19	pSDV	697.333	12	III
D19	pSDV	697.568	8	III
D19	pSDV	697.804	6	III
D19	pSDV	698.039	10	III
D19	pSDV	698.274	10	III
D19	pSDV	698.51	10	III
D19	pSDV	698.745	12	III
D19	pSDV	698.98	15	III
D19	pSDV	699.216	8	III
D19	pSDV	699.451	12	III
D19	pSDV	699.687	10	III
D19	pSDV	699.922	14	III
D19	pSDV	700.157	10	III
D19	pSDV	700.393	7	III
D19	pSDV	700.628	13	III
D19	pSDV	700.863	10	III
D19	pSDV	701.099	8	III
D19	pSDV	701.334	10	III
D19	pSDV	701.57	9	III
D19	pSDV	701.805	5	III
D19	pSDV	702.04	9	III
D19	pSDV	702.276	3	III
D19	pSDV	702.511	6	III
D19	pSDV	702.746	8	III
D19	pSDV	702.982	8	III
D19	pSDV	703.217	4	III
D19	pSDV	703.453	4	III
D19	pSDV	703.688	2	III
D19	pSDV	703.923	0	III
D19	pSDV	704.159	3	III
D19	pSDV	704.394	6	III
D19	pSDV	704.629	1	III
[truncated: 6,193 more rows]

## Sheet: Fig. 4E
	membrane planarity
stage	PM	dSDV	pSDV
I	1.16867	1.34127	1.27695
II	1.16625	1.34269	1.22428
III	1.18068	1.38304	1.23342
IV	1.11729	1.30367	1.14381

## Sheet: S1
Energy (keV)	CPS
	Silica	Intracellular	Extracellular
0.00795079	190.299	192.722	176.63
0.0179518	140.547	134.771	142.663
0.0279528	87.0647	70.0809	73.3696
0.0379538	23.6318	40.4313	33.9674
0.0479548	22.3881	14.8248	8.15217
0.0579558	3.73134	2.69542	0
0.0679568	1.24378	0	1.3587
0.0779578	0	0	1.3587
0.0879588	0	0	0
0.0979598	0	0	0
0.107961	1.24378	1.34771	0
0.117962	2.48756	0	0
0.127963	1.24378	1.34771	5.43478
0.137964	0	1.34771	1.3587
0.147965	0	0	0
0.157966	0	2.31384	4.07609
0.167967	0	2.44627	1.3587
0.177968	0	0.62905	0
0.187969	1.3427	1.91782	0
0.19797	3.92523	1.83919	4.20579
0.207971	5.23865	4.37854	2.98275
0.217972	10.735	6.49889	1.34744
0.227973	15.0242	17.5603	2.24804
0.237974	25.9205	35.3355	3.68217
0.247975	48.02	49.618	3.6636
0.257976	65.9463	95.8571	9.30987
0.267977	84.3904	131.248	6.70645
0.277978	92.1697	146.81	6.45592
0.287979	77.6856	128.298	3.50924
0.29798	67.5613	109.603	2.62927
0.307981	47.3561	73.5262	2.78992
0.317982	31.4556	41.4096	4.54552
0.327983	16.3311	28.0288	2.82
0.337984	3.47314	10.6537	0.698317
0.347985	1.37306	6.22227	0
0.357986	0	1.40922	0
0.367987	5.01518	2.06719	1.37206
0.377988	4.17211	6.46788	2.11062
0.387989	5.16892	4.58174	1.7033
0.39799	5.71655	6.25147	0.414146
0.407991	2.56087	6.61665	1.32137
0.417992	5.17388	8.25233	0.753455
0.427993	1.7637	4.23646	2.4588
0.437994	3.04444	5.0406	3.97657
0.447995	7.68658	5.75236	1.84378
0.457996	5.053	5.67068	17.5733
0.467997	15.0092	21.8235	25.5507
0.477998	41.8148	29.5021	61.6637
0.487999	79.0064	80.8158	120.426
0.498	138.125	102.115	252.697
0.508001	175.952	178.199	347.477
0.518002	233.51	228.648	403.568
0.528003	229.184	261.482	444.003
0.538004	210.367	241.866	440.069
0.548005	190.882	174.63	319.514
0.558006	105.951	91.2333	233.544
0.568007	70.1201	60.3763	120.588
0.578008	33.7528	30.8776	63.5934
0.588009	13.4812	16.3838	24.7328
0.59801	5.66282	8.26191	13.7147
0.608011	8.90646	1.27326	2.40293
0.618012	2.99654	0.074992	5.51062
0.628013	0.768025	0	0.277633
0.638014	3.53478	2.15832	3.75225
0.648015	1.73452	1.54341	1.06593
0.658016	0	2.91734	2.91811
0.668017	3.36807	0	0.20375
0.678018	1.54262	4.1105	1.31407
0.688019	2.40824	4.36491	1.23907
0.69802	3.59976	0	4.055
0.708021	2.93901	0	1.40424
0.718022	0.267553	4.2533	2.49924
0.728023	3.18095	1.09545	5.26078
0.738024	0	2.36903	1.41121
0.748025	3.79917	0.303199	4.16035
0.758026	5.2529	2.72622	2.82394
0.768027	3.86593	1.23305	0
0.778028	1.2116	2.76023	2.54505
0.788029	3.70704	5.28381	2.91335
0.79803	1.23439	1.46282	1.04425
0.808031	3.49509	3.80954	2.29909
0.818032	3.54792	2.32953	4.54855
0.828033	2.71385	4.41591	2.97755
0.838034	5.10653	2.74771	0
0.848035	4.66927	3.84266	3.87248
0.858036	1.10193	4.34027	5.81511
0.868037	2.28586	3.88697	1.3211
0.878038	7.41219	3.54816	2.50645
0.888039	6.64329	4.05282	5.49395
0.89804	4.98919	5.52948	0
0.908041	3.31577	0	1.71821
0.918042	2.38188	1.19111	4.08569
0.928043	5.0513	4.12954	3.24804
0.938044	6.12202	5.66868	2.7216
0.948045	4.92258	5.38107	6.49007
0.958046	5.05182	3.75419	2.67159
0.968047	5.19738	8.08677	5.61199
0.978048	3.8499	6.77905	2.6325
0.988049	5.91735	2.56713	5.39772
0.99805	7.09214	9.3796	9.43165
1.00805	16.1396	2.82389	9.35865
1.01805	6.51857	2.82131	10.8524
1.02805	8.82314	3.82691	18.999
1.03805	3.40681	5.02118	20.3896
1.04805	8.61627	6.81157	18.9872
1.05806	5.15234	1.71148	12.0429
1.06806	8.72495	5.37487	9.34301
1.07806	7.26433	2.42044	6.94503
1.08806	3.59537	3.95738	7.00558
1.09806	1.46875	6.6594	2.61527
1.10806	5.14997	-0.101474	2.61812
1.11806	2.24375	4.03084	2.77198
1.12806	3.59716	4.11683	9.59006
1.13806	3.8783	5.43841	8.21381
1.14806	4.98711	2.66868	3.84426
1.15807	2.46252	3.99584	6.33653
1.16807	3.80425	5.37084	2.77295
1.17807	5.06472	2.72134	4.39027
1.18807	5.05339	6.69331	4.11762
1.19807	9.62253	9.3146	3.92511
1.20807	3.99484	2.92174	4.31419
1.21807	7.34115	2.86005	9.26199
1.22807	2.30032	5.10005	5.15615
1.23807	2.43574	3.99419	3.20994
1.24807	2.66593	6.59317	6.99629
1.25808	3.86352	0.307619	6.35782
1.26808	2.91819	3.97785	5.38105
1.27808	8.53841	5.35315	8.06303
1.28808	10.3566	5.3306	5.83009
1.29808	1.56594	4.08023	9.43396
1.30808	3.94852	4.42542	5.27523
1.31808	3.51639	7.75519	3.81477
1.32808	1.29411	2.58723	2.41796
1.33808	3.77955	3.1048	0.151852
1.34808	3.87196	8.74787	3.05156
1.35809	4.79685	0.256351	6.1413
1.36809	3.57678	2.65385	11.3235
1.37809	2.95621	3.10566	2.69279
1.38809	7.02975	6.64109	3.85433
1.39809	2.35484	5.21413	0.673678
1.40809	0.356131	4.06918	4.95004
1.41809	3.39006	4.37419	2.34352
1.42809	2.41286	6.81991	1.55775
1.43809	2.50574	8.01763	3.60272
1.44809	1.46866	7.51199	9.35674
1.4581	2.8065	2.87904	6.52236
1.4681	6.16505	4.07348	4.10948
1.4781	6.23146	3.99255	5.42094
1.4881	6.43076	3.92657	5.24347
1.4981	7.02786	4.0314	3.57581
1.5081	3.53014	3.64827	1.89687
1.5181	2.78002	1.19313	5.39644
1.5281	5.35263	7.44198	4.14345
1.5381	6.68204	3.68328	4.031
1.5481	1.80395	2.46888	4.62205
1.55811	5.44696	1.72141	8.33637
1.56811	7.98255	4.07017	9.11821
1.57811	5.43364	3.63919	6.1542
1.58811	8.47605	1.41238	2.19646
1.59811	5.5656	2.36298	0.692889
1.60811	1.13798	1.93313	3.9446
1.61811	1.20347	4.42515	2.89752
1.62811	1.96884	4.75526	4.03957
1.63811	4.5887	2.48502	4.77796
1.64811	3.27691	2.75605	6.96914
1.65812	7.84127	2.77433	1.5302
1.66812	9.11508	2.93038	3.44181
1.67812	6.63257	5.07535	5.85086
1.68812	13.6962	8.39817	2.60219
1.69812	14.6546	3.97999	6.88426
1.70812	22.3388	3.82132	2.79762
1.71812	38.1217	2.93661	7.6761
1.72812	40.3407	3.77365	4.98008
1.73812	35.9379	3.03734	3.42946
1.74812	30.5162	4.00971	1.77603
1.75813	31.1224	3.38942	3.94689
1.76813	24.0688	1.62072	7.4776
1.77813	14.0821	2.51446	4.80485
1.78813	7.06328	1.99793	3.13851
1.79813	9.96904	3.34356	3.82016
1.80813	10.2395	1.8557	2.28784
1.81813	10.026	4.09475	1.57611
1.82813	5.08662	4.46379	2.08938
1.83813	1.90908	4.23605	1.04471
1.84813	3.81929	1.61971	4.2056
1.85814	3.68784	7.18283	4.08687
1.86814	3.72538	6.90327	3.70357
1.87814	3.86097	2.39195	3.11447
1.88814	3.24294	2.37064	4.59176
1.89814	1.89556	4.1598	4.20112
1.90814	3.75506	1.13823	1.39085
1.91814	3.17645	3.70076	5.45727
1.92814	1.30417	2.9334	4.40857
1.93814	1.22266	3.75294	2.87982
1.94814	1.91126	3.60427	5.86603
1.95815	3.42632	4.41513	3.52581
1.96815	2.82121	2.8096	4.74547
1.97815	3.81586	5.30099	3.51863
1.98815	4.92552	2.88893	4.75231
1.99815	8.68154	6.10771	2.76563
2.00815	10.2833	7.65705	2.77161
2.01815	7.63382	14.4558	2.38531
2.02815	8.36069	8.40417	1.76697
2.03815	8.92485	5.91712	2.30646
2.04815	5.52711	6.84553	1.79183
2.05816	4.63485	6.41796	3.22681
2.06816	5.62191	5.01969	2.89202
2.07816	3.7539	3.26995	1.28475
2.08816	4.11028	2.6885	3.72201
2.09816	4.61942	5.06925	2.73166
2.10816	3.83502	3.66638	2.74444
2.11816	3.03047	2.73952	4.06651
2.12816	2.07278	2.78278	5.07618
2.13816	3.77059	3.24604	1.35517
2.14816	2.95501	3.19261	1.84599
2.15817	1.72961	1.74463	2.80039
2.16817	3.39449	2.66451	2.30633
2.17817	4.98832	1.74797	2.77298
2.18817	5.01672	0.494175	5.09119
2.19817	3.34504	1.44574	3.204
2.20817	0.0300811	2.39094	0.853797
2.21817	0.0138187	3.14861	2.91593
2.22817	0.471727	1.29335	6.34875
2.23817	1.6749	1.30635	3.31198
2.24817	1.54304	1.36069	3.72065
2.25818	0.00706263	0.900281	2.79609
2.26818	0.954334	1.53304	3.17799
2.27818	4.43602	3.60573	3.50038
2.28818	6.65447	4.78152	2.22107
2.29818	4.09106	7.19654	2.47939
2.30818	3.00176	6.02142	4.19831
2.31818	3.30546	5.29403	3.6447
2.32818	3.49356	2.73972	2.22453
2.33818	4.54565	2.20028	1.86711
2.34818	2.31656	2.3934	2.71813
2.35819	1.04098	2.96137	1.6814
2.36819	3.55518	3.00995	1.14502
2.37819	3.01461	5.50786	2.79955
2.38819	1.02321	3.2763	2.1768
2.39819	3.57003	2.8005	0.766911
2.40819	2.99495	5.18524	0.579586
2.41819	0.516459	2.15788	1.40989
2.42819	1.25915	1.88574	1.97375
2.43819	0.746239	2.73781	2.76182
2.44819	0.00968479	2.77204	2.75536
2.4582	1.5828	2.15571	3.93045
2.4682	4.8286	3.11789	3.74478
2.4782	5.25246	3.72529	2.60464
2.4882	2.74268	0.799225	2.98813
2.4982	1.24555	1.79007	2.57589
2.5082	0.663592	2.278	4.05267
2.5182	1.13251	1.1874	4.69844
2.5282	1.99257	3.32168	3.67331
2.5382	2.44009	2.28788	4.54163
2.5482	3.79272	3.14092	5.19015
2.55821	3.77173	4.34812	1.3685
2.56821	3.19147	0.742251	2.61389
2.57821	3.09762	1.8858	4.7619
2.58821	5.56028	3.43149	5.51856
2.59821	4.62731	2.08493	4.87477
2.60821	4.27314	4.63151	8.04493
2.61821	3.9891	6.27179	11.7579
2.62821	1.18509	4.0976	13.0014
2.63821	3.09664	3.43722	16.4794
2.64821	4.40374	2.73037	17.2788
2.65822	3.8241	2.0557	11.8597
2.66822	2.52583	0.683225	6.87822
2.67822	2.55147	0.0151565	6.19579
2.68822	1.28906	0.71013	4.85281
2.69822	0.596464	2.73989	4.17273
2.70822	0.590656	2.02338	2.06603
2.71822	1.29971	2.07927	3.48732
2.72822	3.85619	2.71728	3.36879
2.73822	4.40735	2.08783	3.54482
2.74822	3.10523	2.03607	4.77488
2.75823	1.84877	2.07607	3.46023
2.76823	1.25817	3.44782	4.08537
2.77823	3.26267	4.10558	3.39642
2.78823	2.38646	2.66478	3.53029
2.79823	1.34766	1.3785	3.45089
2.80823	1.85679	2.82729	2.72813
2.81823	1.94797	4.82716	1.23448
2.82823	1.82705	4.71614	0.000980116
2.83823	0.561603	4.83744	1.51791
2.84823	0.00726553	4.72498	2.0254
2.85824	2.10135	3.35595	2.12924
2.86824	1.69814	2.7442	3.50187
2.87824	0.686931	1.99031	3.37701
2.88824	0.545616	2.14647	5.8703
2.89824	0.733788	2.70533	5.9407
2.90824	0.563484	1.91835	4.09988
2.91824	0.684528	2.14484	1.76171
2.92824	1.21387	1.98093	1.59478
2.93824	1.98335	0.604724	2.77836
2.94824	1.0894	0.00692134	1.94975
2.95825	0.737949	0.77206	2.15809
2.96825	1.98504	2.15593	2.75133
2.97825	1.03556	2.75986	1.14509
2.98825	0.00576289	1.13297	0.830825
2.99825	0.754023	0.791038	4.66863
3.00825	0.508882	2.14848	3.58853
3.01825	3.78724	1.0804	2.17134
3.02825	3.26089	0.837437	1.90441
3.03825	1.2601	0.550377	0.551419
3.04825	0.494828	0.00345114	2.53927
3.05826	0.779291	0.834235	3.30098
3.06826	2.0423	1.37064	2.749
3.07826	0.961649	2.22836	2.74892
3.08826	1.56821	1.04376	1.04058
3.09826	1.73639	0.825601	0.848259
3.10826	2.04383	1.33333	1.36935
3.11826	0.922413	0.503248	2.2435
3.12826	1.61703	0.882809	1.00908
3.13826	0.934894	1.37298	0.887492
3.14826	1.59574	1.36248	3.13449
3.15827	3.29124	1.36959	3.23086
3.16827	2.14246	2.26475	0.969915
3.17827	1.2874	2.74242	0.00925118
3.18827	0.452795	1.80976	0.0102505
3.19827	2.46969	2.23098	0.00307689
3.20827	1.27991	1.83464	2.71042
3.21827	1.65441	2.29316	2.29994
3.22827	0.835835	2.74511	2.30794
3.23827	0.860893	1.80151	3.67868
3.24827	1.28789	1.34619	1.35345
3.25828	1.27752	1.36748	0.912341
3.26828	1.22535	3.23445	0.436575
3.27828	1.22359	5.04202	1.87945
3.28828	2.09394	3.57044	1.81243
3.29828	3.36229	4.53999	2.30957
3.30828	3.77651	3.58204	2.71392
3.31828	3.77531	3.62481	1.79185
3.32828	1.23955	4.06884	3.22162
3.33828	0.00110487	4.07548	1.37607
3.34828	1.6627	2.27037	0.918819
3.35829	0.844893	1.36663	2.23685
3.36829	0.00380148	4.05495	1.79488
3.37829	0.822362	4.52144	2.27327
3.38829	1.25191	2.27574	1.85674
3.39829	2.07518	1.35598	2.27268
3.40829	0.876433	2.25014	1.84654
3.41829	0.809778	0.964772	0.482714
3.42829	1.25315	1.75634	0.888123
3.43829	1.26046	2.7012	0.490218
3.44829	1.26056	0.968472	-1.69278e-05
3.4583	1.24402	1.73389	-1.71992e-05
3.4683	2.02765	1.85707	2.60638
3.4783	0.912337	0.501529	2.368
3.4883	0.00712644	1.71211	0.50492
3.4983	0.785639	1.86742	0.0057237
3.5083	0.467616	1.36017	1.70299
3.5183	0.783709	0.513605	1.87484
3.5283	0.479591	-1.32379e-05	0.5177
3.5383	1.54164	1.67593	0.846206
3.5483	0.964651	1.88584	3.05548
3.55831	2.29463	0.530833	2.44072
3.56831	1.47388	0.000732448	2.20891
3.57831	1.527	-1.30655e-05	1.08017
3.58831	0.997562	0.824259	0.816128
3.59831	2.24938	0.552091	1.355
3.60831	2.24936	0.818106	2.18382
3.61831	0.506135	0.549733	1.11128
3.62831	0.00121618	0.793655	0.00261316
3.63831	0.00223922	0.556996	0.00145676
3.64831	0.742375	0.0196601	0.81119
3.65832	0.522949	0.809981	1.38044
3.66832	-1.29124e-05	2.92174	1.3698
3.67832	1.44751	1.6956	0.571929
3.68832	1.78217	-1.25778e-05	-1.44582e-05
3.69832	1.26125	0.0080081	-1.46729e-05
3.70832	1.97536	1.56517	0.778123
3.71832	1.08048	1.17422	0.585998
3.72832	-1.19368e-05	1.52311	0.777804
3.73832	-1.21114e-05	1.17189	0.604032
3.74832	0.704038	0.765723	0.765638
3.75833	0.556387	1.36373	0.598385
3.76833	0.00341537	1.3597	0.760685
3.77833	1.38522	0.605779	1.36998
3.78833	1.81225	1.49286	1.36999
3.79833	0.564925	1.22445	0.61833
3.80833	-1.19871e-05	1.47882	0.744516
3.81833	1.35758	1.24112	2.1073
3.82833	1.82724	0.00369861	1.25845
3.83833	1.92956	0.00158062	2.20867
3.84833	1.17012	-1.12865e-05	2.64016
3.85834	0.00259059	0.000905919	2.08611
3.86834	0.651134	0.00535818	2.72094
3.87834	0.581231	0.00405825	2.00969
3.88834	0.661869	0.700203	1.37225
3.89834	0.609106	2.75716	0.660474
3.90834	0.00631356	2.65944	0.00249192
3.91834	1.28524	2.76229	0.699038
3.92834	1.84744	1.97996	0.658166
3.93834	0.608764	0.000497747	0.00596376
3.94834	0.00350047	-1.00285e-05	1.39239
3.95835	0.636026	-1.01718e-05	2.03078
3.96835	0.621837	1.3641	0.671082
3.97835	0.625817	2.03129	0.00274585
3.98835	2.49536	1.35483	0.0027518
3.99835	1.89208	0.68351	-1.21156e-05
4.00835	0.615854	-9.46846e-06	1.34403

## Sheet: S2
dataset	SDV diameter (nm)	Cell diameter (nm)	SDVdiameter/CELLdiameter	Measurement	Silica thickness (nm)
D (Stage I')	894.919	4378.31	0.204398	1	7.518
D (Stage I')	894.919	4378.31	0.204398	2	8.055
D (Stage I')	894.919	4378.31	0.204398	3	6.981
D (Stage I')	894.919	4378.31	0.204398	4	9.129
D (Stage I')	894.919	4378.31	0.204398	5	6.981
D (Stage I')	894.919	4378.31	0.204398	6	8.055
D (Stage I')	894.919	4378.31	0.204398	7	8.055
D (Stage I')	894.919	4378.31	0.204398	8	5.37
D (Stage I')	894.919	4378.31	0.204398	9	6.981
D (Stage I')	894.919	4378.31	0.204398	10	8.592
E	2542.97	3907.99	0.65071	1	18.329
E	2542.97	3907.99	0.65071	2	18.337
E	2542.97	3907.99	0.65071	3	18.329
E	2542.97	3907.99	0.65071	4	16.181
E	2542.97	3907.99	0.65071	5	12.446
E	2542.97	3907.99	0.65071	6	18.899
E	2542.97	3907.99	0.65071	7	12.949
E	2542.97	3907.99	0.65071	8	17.251
E	2542.97	3907.99	0.65071	9	14.565
E	2542.97	3907.99	0.65071	10	16.79
E2	2390.79	3654.49	0.654206	1	17.92
E2	2390.79	3654.49	0.654206	2	22.642
E2	2390.79	3654.49	0.654206	3	19.437
E2	2390.79	3654.49	0.654206	4	15.094
E2	2390.79	3654.49	0.654206	5	11.334
E2	2390.79	3654.49	0.654206	6	11.909
E2	2390.79	3654.49	0.654206	7	14.565
E2	2390.79	3654.49	0.654206	8	11.909
E2	2390.79	3654.49	0.654206	9	17.79
E2	2390.79	3654.49	0.654206	10	20.514
F (Stage I)	4999.7	6653.71	0.751415	1	23.151
F (Stage I)	4999.7	6653.71	0.751415	2	20
F (Stage I)	4999.7	6653.71	0.751415	3	22.699
F (Stage I)	4999.7	6653.71	0.751415	4	21.045
F (Stage I)	4999.7	6653.71	0.751415	5	18.462
F (Stage I)	4999.7	6653.71	0.751415	6	22.198
F (Stage I)	4999.7	6653.71	0.751415	7	16.344
F (Stage I)	4999.7	6653.71	0.751415	8	11.838
F (Stage I)	4999.7	6653.71	0.751415	9	19.483
F (Stage I)	4999.7	6653.71	0.751415	10	22.79
H (Stage II/II')	4526.07	5045.11	0.89712	1	32.64
H (Stage II/II')	4526.07	5045.11	0.89712	2	34.147
H (Stage II/II')	4526.07	5045.11	0.89712	3	27.41
H (Stage II/II')	4526.07	5045.11	0.89712	4	29.359
H (Stage II/II')	4526.07	5045.11	0.89712	5	31.393
H (Stage II/II')	4526.07	5045.11	0.89712	6	26.817
H (Stage II/II')	4526.07	5045.11	0.89712	7	28.904
H (Stage II/II')	4526.07	5045.11	0.89712	8	28.297
H (Stage II/II')	4526.07	5045.11	0.89712	9	28.173
H (Stage II/II')	4526.07	5045.11	0.89712	10	30.02
J	4168.1	4631.41	0.899964	1	20.466
J	4168.1	4631.41	0.899964	2	20.965
J	4168.1	4631.41	0.899964	3	19.203
J	4168.1	4631.41	0.899964	4	22.537
J	4168.1	4631.41	0.899964	5	20.395
J	4168.1	4631.41	0.899964	6	17.627
J	4168.1	4631.41	0.899964	7	18.192
J	4168.1	4631.41	0.899964	8	23.061
J	4168.1	4631.41	0.899964	9	22.79
J	4168.1	4631.41	0.899964	10	22.896
K	5039.02	5408.37	0.931708	1	25.862
K	5039.02	5408.37	0.931708	2	20.998
K	5039.02	5408.37	0.931708	3	22.846
K	5039.02	5408.37	0.931708	4	18.606
K	5039.02	5408.37	0.931708	5	19.236
K	5039.02	5408.37	0.931708	6	18.593
K	5039.02	5408.37	0.931708	7	19.964
K	5039.02	5408.37	0.931708	8	24.627
K	5039.02	5408.37	0.931708	9	23.6
K	5039.02	5408.37	0.931708	10	21.206
K2	5056.47	5258.58	0.961566	1	21.59
K2	5056.47	5258.58	0.961566	2	20.727
K2	5056.47	5258.58	0.961566	3	22.092
K2	5056.47	5258.58	0.961566	4	19.872
K2	5056.47	5258.58	0.961566	5	15.817
K2	5056.47	5258.58	0.961566	6	26.291
K2	5056.47	5258.58	0.961566	7	19.197
K2	5056.47	5258.58	0.961566	8	16.018
K2	5056.47	5258.58	0.961566	9	17.256
K2	5056.47	5258.58	0.961566	10	22.052
L (Stage III')	7258.61	7538.74	0.962841	1	36.168
L (Stage III')	7258.61	7538.74	0.962841	2	49.869
L (Stage III')	7258.61	7538.74	0.962841	3	36.853
L (Stage III')	7258.61	7538.74	0.962841	4	34.735
L (Stage III')	7258.61	7538.74	0.962841	5	43.161
L (Stage III')	7258.61	7538.74	0.962841	6	39.697
L (Stage III')	7258.61	7538.74	0.962841	7	37.216
L (Stage III')	7258.61	7538.74	0.962841	8	38.477
L (Stage III')	7258.61	7538.74	0.962841	9	38.636
L (Stage III')	7258.61	7538.74	0.962841	10	43.161
L2	7029.77	7508.57	0.936233	1	39.121
L2	7029.77	7508.57	0.936233	2	38.636
L2	7029.77	7508.57	0.936233	3	39.121
L2	7029.77	7508.57	0.936233	4	36.316
L2	7029.77	7508.57	0.936233	5	34.934
L2	7029.77	7508.57	0.936233	6	44.728
L2	7029.77	7508.57	0.936233	7	47.206
L2	7029.77	7508.57	0.936233	8	38.776
L2	7029.77	7508.57	0.936233	9	37.545
L2	7029.77	7508.57	0.936233	10	45.284
N (Stage III)	5168.73	5349.25	0.966253	1	37.131
N (Stage III)	5168.73	5349.25	0.966253	2	32.603
N (Stage III)	5168.73	5349.25	0.966253	3	40.592
N (Stage III)	5168.73	5349.25	0.966253	4	35.916
N (Stage III)	5168.73	5349.25	0.966253	5	34.062
N (Stage III)	5168.73	5349.25	0.966253	6	29.401
N (Stage III)	5168.73	5349.25	0.966253	7	31.485
N (Stage III)	5168.73	5349.25	0.966253	8	38.278
N (Stage III)	5168.73	5349.25	0.966253	9	31.702
N (Stage III)	5168.73	5349.25	0.966253	10	35.669
Q	3061.32	3327.6	0.919978	1	28.089
Q	3061.32	3327.6	0.919978	2	32.969
Q	3061.32	3327.6	0.919978	3	30.46
Q	3061.32	3327.6	0.919978	4	31.381
Q	3061.32	3327.6	0.919978	5	30.337
Q	3061.32	3327.6	0.919978	6	29.613
Q	3061.32	3327.6	0.919978	7	32.169
Q	3061.32	3327.6	0.919978	8	29.321
Q	3061.32	3327.6	0.919978	9	33.642
Q	3061.32	3327.6	0.919978	10	31.301
T (Stage IV/IV')	3640.59	3801.71	0.957619	1	46.367
T (Stage IV/IV')	3640.59	3801.71	0.957619	2	45.746
T (Stage IV/IV')	3640.59	3801.71	0.957619	3	46.734
T (Stage IV/IV')	3640.59	3801.71	0.957619	4	47.628
T (Stage IV/IV')	3640.59	3801.71	0.957619	5	51.417
T (Stage IV/IV')	3640.59	3801.71	0.957619	6	46.24
T (Stage IV/IV')	3640.59	3801.71	0.957619	7	47.131
T (Stage IV/IV')	3640.59	3801.71	0.957619	8	41.652
T (Stage IV/IV')	3640.59	3801.71	0.957619	9	46.165
T (Stage IV/IV')	3640.59	3801.71	0.957619	10	50.645
U	4226.94	4383.8	0.964218	1	47.292
U	4226.94	4383.8	0.964218	2	42.188
U	4226.94	4383.8	0.964218	3	42.283
U	4226.94	4383.8	0.964218	4	48.232
U	4226.94	4383.8	0.964218	5	43.187
U	4226.94	4383.8	0.964218	6	43.54
U	4226.94	4383.8	0.964218	7	47.787
U	4226.94	4383.8	0.964218	8	45.692
U	4226.94	4383.8	0.964218	9	41.816
U	4226.94	4383.8	0.964218	10	43.949
V	0.99	1	0.99	1	71.83
V	0.99	1	0.99	2	50.746
V	0.99	1	0.99	3	45.887
V	0.99	1	0.99	4	48.995
V	0.99	1	0.99	5	62.303
V	0.99	1	0.99	6	45.174
V	0.99	1	0.99	7	49.144
V	0.99	1	0.99	8	46.552
V	0.99	1	0.99	9	47.586
V	0.99	1	0.99	10	50.96
T2	3542.3	3757.55	0.942715	1	45.327
T2	3542.3	3757.55	0.942715	2	48.087
T2	3542.3	3757.55	0.942715	3	42.169
T2	3542.3	3757.55	0.942715	4	48.327
T2	3542.3	3757.55	0.942715	5	42.671
T2	3542.3	3757.55	0.942715	6	40.977
T2	3542.3	3757.55	0.942715	7	41.259
T2	3542.3	3757.55	0.942715	8	43.041
T2	3542.3	3757.55	0.942715	9	41.412
T2	3542.3	3757.55	0.942715	10	39.041
Q2	3021.15	3276.31	0.92212	1	37.849
Q2	3021.15	3276.31	0.92212	2	37.444
Q2	3021.15	3276.31	0.92212	3	39.474
Q2	3021.15	3276.31	0.92212	4	35.885
Q2	3021.15	3276.31	0.92212	5	36.055
Q2	3021.15	3276.31	0.92212	6	35.837
Q2	3021.15	3276.31	0.92212	7	32.327
Q2	3021.15	3276.31	0.92212	8	34.956
Q2	3021.15	3276.31	0.92212	9	38.279
Q2	3021.15	3276.31	0.92212	10	39.576
